# Supplementary material for: Impacts of chemical fertilizer reduction on grain yield: A case study of China
Source: PLoS One. 2024 Mar 7;19(3):e0298600. doi: 10.1371/journal.pone.0298600 (PMC10919646; doi:10.1371/journal.pone.0298600)
Supplement: S1 Data — (XLSX) [file pone.0298600.s001.xlsx]

## Sheet: 插补数据
Year	Area	ln total grain production (tons)	Fertilizer application intensity (tons/thousand hectares)	Fertilizer use efficiency	Years of schooling per capita	Chemical fertilizer production price index	ln Gross regional product (billions of dollars)	Resilience to disasters	ln Agriculture, forestry, animal husbandry and fisheries (10,000 persons)	ln Effective irrigated area (thousand hectares)	ln disposable income of rural residents (yuan/person)	Cereal (raw food) production price index	Cereal production price index for the previous period	ln total fertilizer application (tons)	ln average annual precipitation	average annual temperature	Average annual precipitation	Policy dummy variables (downscaling)	Rice (10000 tons)	Wheat (10000 tons)	Corn (10000 tons)	Nitrogen fertilizer (10000 tons)	Phosphate fertilizer (10000 tons)	Potash (10000 tons)	organic fertilizer(10000 tons)	Proportion of area sown with food crops (%)	ln Effective irrigated area (thousand hectares)
2004	1	4.25106	0.0462757	0.130272	10.5586		8.36248	0.642857	4.05872	5.22934	8.72751	118.18	100.12	2.67139	8.63249	11.765	5611.01	0	0.5	20.26	43.51	7.88	1.23	0.61	4.74	0.494408	5.22934
2004	2	4.81035	0.0453102	0.163872	9.64492		7.9834	0.6	4.38875	5.86757	8.52109	123.6	106.4	3.12895	8.67186	12.696	5836.36	0	11.0942	37.8107	68.2095	11.52	3.62	1.5	6.21	0.522577	5.86757
2004	3	7.81604	0.0333373	0.150363	8.38022	106.442	9.07895	0.546386	7.37803	8.40285	8.06182	123.91	106.09	5.66947	8.69127	12.1569	5950.71	0	47.27	1053.2	1157.58	149.15	46.56	22.21	71.96	0.690417	8.40285
2004	4	6.96791	0.0249741	0.345088	8.38335	110.436	8.02041	0.534319	6.46197	6.99223	7.85926	116.71	104.49	4.53732	8.59154	10.9346	5385.92	0	1.0692	237.12	631.866	40.53	18.87	7.14	26.9	0.781878	6.99223
2004	5	7.31675	0.0176149	0.306156	8.16984	109.039	7.90547	0.467973	6.26107	7.877	7.86571	114.92	105.07	4.64775	8.39096	7.73906	4407.03	0	54.5	110.5	948	54.17	18.32	7.01	24.85	0.705796	7.877
2004	6	7.45008	0.0316517	0.112819	8.83882	111.108	8.83531	0.3944	6.53062	7.32651	8.10384	122.18	102.97	4.76941	8.76378	9.76602	6398.26	0	401.5	8.9		64.42	11.44	9.05	32.94	0.78067	7.32651
2004	7	7.82804	0.032441	0.119799	8.7992	106.983	7.99234	0.620784	6.20797	7.37475	8.00624	120.41	116.25	5.06947	8.6685	6.76192	5816.76	0	437.62	3.37	1810	88.44	7.08	9.73	53.84	0.879302	7.37475
2004	8	8.0067	0.0145433	0.400064	8.49193	110.2	8.57603	0.713193	6.55981	7.73286	8.00809	122.62	98.61	4.96849	8.49386	5.12566	4884.68	0	1130	83	939.5	57.12	33.66	15.78	37.25	0.855346	7.73286
2004	9	4.66617	0.0371424	0.148166	10.1126		8.91601	0.5	4.17777	5.50427	8.8631	184.25	106.25	2.70938	9.2548	16.9427	10454.6	0	89.46	7.95	2.56	9.46	1.54	0.39	3.63	0.382527	5.50427
2004	10	7.9477	0.0439172	0.169232	7.80768	113.835	9.64233	0.819038	7.03426	8.25297	8.46671	130.11	115.33	5.81949	9.09294	16.0008	8892.28	0	1673.16	687.7	216.565	183.06	48.58	20.75	84.41	0.622585	8.25297
2004	11	6.72731	0.0335948	0.208192	7.95072	115.387	9.3275	0.516332	6.71736	7.24912	8.69015	136.95	90.02	4.53625	9.39233	17.5067	11996	0	686.94	19.04	22.48	55.32	12.93	7.99	17.1	0.523512	7.24912
2004	12	7.91679	0.0301684	0.226674	7.48732	115.927	8.47901	0.574825	7.49258	8.10306	7.82378	132.18	105.11	5.62604	9.21348	16.1941	10031.4	0	1292.14	790.1	320.79	110.88	40.52	29.45	96.71	0.686082	8.10306
2004	13	6.60184	0.0482948	0.434091	7.49181	116.15	8.70833	0.672131	6.58305	6.84742	8.31615	138.09	103.81	4.80131	9.45329	19.0807	12750	0	545.62	1.92	12.65	51.32	16.76	24.29	29.3	0.588393	6.84742
2004	14	7.41638	0.0238347	0.151193	7.98311	116.358	8.15936	0.468806	6.86794	7.51838	7.93264	129.64	103.42	4.81648	9.51804	17.8054	13602.9	0	1579.4	2.93	4.8	46.98	24.02	20.59	31.94	0.646385	7.51838
2004	15	8.16528	0.0423892	0.118936	7.94389	117.12	9.648	0.636149	7.68714	8.46943	8.16264	126.51	107.03	6.11138	8.96444	13.5142	7819.96	0	90.59	1584.5	1499.21	185.27	57.68	43.9	164.11	0.580559	8.46943
2004	16	8.35702	0.035763	0.102733	8.21924	116.841	9.08422	0.61325	8.08178	8.48241	7.84508	131.12	107.32	6.20083	8.99631	14.4978	8073.22	0	358.22	2480.93	1049.95	221.3	102.42	47.54	121.9	0.650492	8.48241
2004	17	7.64975	0.039397	0.140844	8.09618	114.01	8.74988	0.423226	7.00824	7.63579	7.96902	141.53	107.63	5.64162	9.33606	16.6436	11339.6	0	1501.68	176.3	179.13	142.45	62.66	22.01	54.8	0.518786	7.63579
2004	18	7.87853	0.0257639	0.147147	8.15716	116.667	8.63271	0.485385	7.58877	7.8948	7.95077	140.58	107.84	5.31409	9.5244	17.4212	13689.7	0	2285.51	14.56	126.63	103.87	25.07	34.2	40.04	0.602836	7.8948
2004	19	7.23706	0.041868	0.130298	8.13014	111.749	9.68281	0.511671	7.32973	7.17973	8.38157	134.62	104.08	5.3048	9.48281	21.2387	13132.1	0	1123.13	1.71	56.0564	96.03	18.75	39.81	46.71	0.580224	7.17973
2004	20	7.24316	0.0306557	0.141705	8.01579	114.2	8.10775	0.541855	7.32392	7.32382	7.74293	125.7	98.39	5.27413	9.49112	19.7426	13241.6	0	1123.4	1.9	176.1	61.48	25.3	47.7	60.74	0.551369	7.32382
2004	21	5.24758	0.0496531	0.0952841	8.40607	118.858	6.64556	0.683544	5.25102	5.13474	7.94365	125.63	102.23	3.71503	9.35191	23.0689	11520.9	0	147.16		4.67	12.21	6.48	4.77	17.6	0.5705	5.13474
2004	22	7.04272	0.0224203	0.119327	7.24658		7.88811	0.573626	5.25102	6.42453	7.8282	139.59	105.42	4.34407	9.33834	16.5414	11365.6	0	509.5	78.4	227.8	46.35	16.94	3.55	10.04	0.732528	6.42453
2004	23	8.05411	0.0228718	0.190861	7.45444	111.297	8.78814	0.555556	7.76938	7.82535	7.83159	132.87	105.93	5.36929	9.18839	13.9197	9782.87	0	1519.7	415.7	557.4	120.23	42.94	12.24	39.29	0.689905	7.82535
2004	24	7.04715	0.0158275	0.145564	6.98164	105.707	7.37268	0.583095	7.16123	6.54083	7.45098	117.47	102.14	4.30825	9.3494	15.8713	11492	0	477.01	76.8	333.9	43.28	10.07	6.04	14.92	0.646903	6.54083
2004	25	7.31953	0.0233005	0.182992	6.81568	104.281	7.99277	0.606355	7.43469	7.29261	7.53058	123.54	104.86	4.92173	9.27692	15.8887	10688.5	0	639.4	121.67	425.66	78.77	22.66	11.21	24.6	0.706021	7.29261
2004	26	4.56435	0.0172116	0.155753	4.39705	103.959	5.35441	0.744186	4.44488	5.03487	7.52904			1.38128	8.62005	6.80467	5541.64	0	0.55	26.06	1.64	1.65	0.58	0.11	1.01	0.777504	5.03487
2004	27	6.94698	0.0349112	1	8.26243	115.641	7.96676	0.592328	6.86386	7.16769	7.53183	126.98	107.35	4.96375	8.73266	12.4986	6202.21	0	87	410.3	407	77.5	16.09	8.81	34.07	0.764447	7.16769
2004	28	6.69184	0.0197308	0.126691	7.23588	115.112	7.35175	0.462972	6.63753	6.91108	7.52414	118.05	99.16	4.28207	8.46414	9.10813	4741.64	0	3.87	272.32	245.03	35.18	14.79	4.02	18.4	0.690836	6.91108
2004	29	4.48266	0.0138813	0.33104	6.80179	111.427	6.14361	0.44586	4.88166	5.19462	7.5795	115.63	101.21	1.88251	8.47068	5.6991	4772.77	0		37.11	1.17	2.95	1.58	0.21	1.83	0.517008	5.19462
2004	30	5.67157	0.0238365	0.215825	7.70261	113.586	6.13199	0.455046	4.96967	6.00704	7.74934	125.85	101.1	3.31818	8.14812	9.41522	3456.88	0	52.46	80.42	117.69	14.25	3.26	1	9.1	0.683461	6.00704
2004	31	6.68023	0.0276066	0.2019	8.48507	109.682	7.69628	0.412399	5.82721	8.0413	7.71643	119.81	93.44	4.59684	7.77543	9.01452	2381.37	0	39.31	352.7	361.46	48.87	23.56	3.68	23.06	0.393596	8.0413
2005	1	4.55314	0.0466667	0.147432	10.6858		8.83729	0.73913	4.07039	5.20109	8.90195	90.43	118.18	2.69733	8.54651	11.3883	5148.77	0	0.46	26.74	62.58	7.8	1.21	0.62	5.21	0.604403	5.20109
2005	2	4.92362	0.0466341	0.170603	9.5129		8.21544	0.729508	4.37639	5.87268	8.62693	99.44	123.6	3.14802	8.69432	12.3839	5968.93	0	12.18	47.42	73.16	11.55	3.68	1.51	6.55	0.575988	5.87268
2005	3	7.86272	0.0345331	0.178141	8.16949	112.013	9.21991	0.629991	7.34778	8.42239	8.15525	98.03	123.91	5.71502	8.67573	11.8408	5858.96	0	51.56	1150.33	1193.83	155.16	48.58	24.27	75.38	0.71029	8.42239
2005	4	6.88551	0.0252151	0.381135	8.41713	115.876	8.33795	0.403966	6.45746	6.99264	7.96925	102.17	116.71	4.56122	8.58049	10.7922	5326.73	0	0.9	202.28	616.13	41.05	19.04	6.86	28.75	0.799291	6.99264
2005	5	7.41587	0.0187782	0.278495	8.22336	118.329	8.26759	0.422822	6.27133	7.90182	8.00266	101.3	114.92	4.75978	8.36773	7.2538	4305.83	0	62.15	143.56	1066.2	60.45	20.47	9.2	26.6	0.703631	7.90182
2005	6	7.46497	0.0315695	0.126379	8.74609	117.034	8.98832	0.421479	6.53143	7.33111	8.21344	99.64	122.18	4.78632	8.89967	8.64438	7329.58	0	416.5	7.9	1135.5	63.96	11.4	9.61	34.88	0.803856	7.33111
2005	7	7.85601	0.0278758	0.142084	8.46829	115.406	8.1943	0.372434	6.21872	7.38631	8.09071	101.79	120.41	4.92798	8.89338	5.61363	7283.59	0	473.29	2.68	1800.72	61.26	6.2	9.99	60.65	0.866854	7.38631
2005	8	8.03657	0.0149668	0.47589	8.45998	115.274	8.61459	0.584681	6.54631	7.78075	8.07754	101.76	122.62	5.01675	8.65188	4.38947	5720.87	0	1121.5	94	1042.9	57.51	33.76	17.67	41.98	0.857903	7.78075
2005	9	4.65738	0.0357762	0.187775	10.0257		9.12197	0.505882	4.07838	5.46949	9.0177	108.79	184.25	2.67	9.29103	16.5593	10840.4	0	85.45	9.92	2.83	8.91	1.49	0.46	3.58	0.411427	5.46949
2005	10	7.94965	0.0446016	0.188578	8.13395	111.324	9.81497	0.553773	6.9644	8.2474	8.57098	98.76	130.11	5.83133	9.28133	15.5286	10735.7	0	1706.71	728.52	174.79	183.03	48.22	21.66	87.9	0.642501	8.2474
2005	11	6.70282	0.0332178	0.225776	7.61371	110.041	9.50583	0.555461	6.66813	7.2568	8.80387	105.64	136.95	4.54616	9.54602	17.1482	13988.9	0	644.78	21.81	25.9303	56.11	12.59	7.51	18.06	0.532354	7.2568
2005	12	7.8653	0.0311443	0.245876	7.0386	109.044	8.58954	0.439278	7.477	8.11099	7.87891	95.41	132.18	5.65484	9.38371	15.8015	11893.1	0	1250.8	808.1	264.9	111.08	38.92	30.66	105.01	0.69893	8.11099
2005	13	6.57253	0.0491764	0.628971	7.54298	114.059	8.79011	0.546512	6.53983	6.85616	8.40075	97.66	138.09	4.80418	9.73376	18.9905	16877.9	0	526.57	1.95	13.18	51.29	16.48	24.41	29.84	0.580867	6.85616
2005	14	7.47136	0.0246391	0.176611	7.53133	113.674	8.30814	0.570126	6.85755	7.51285	8.04844	95.18	129.64	4.86283	9.685	17.5943	16074.7	0	1667.2	2.73	6.25	47.75	25.4	20.78	35.46	0.655341	7.51285
2005	15	8.27318	0.0435569	0.127189	7.72186	110.03	9.82644	0.599438	7.62361	8.47428	8.27652	97.32	126.51	6.14768	9.03105	12.9958	8358.59	0	95.8	1800.53	1735.41	189.8	57.49	44.89	175.45	0.625158	8.47428
2005	16	8.42989	0.0372152	0.140037	7.98551	110.7	9.26742	0.477746	8.04804	8.48964	7.96228	96.51	131.12	6.25024	9.05927	14.0899	8597.84	0	359.77	2577.69	1298	227.174	106.123	50.7778	134.07	0.657444	8.48964
2005	17	7.68588	0.0392655	0.152976	7.82228	120.239	8.78265	0.451938	7.00468	7.63269	8.0389	92.64	141.53	5.6554	9.3362	16.2981	11341.3	0	1535.32	208.85	194.91	142.04	59.83	23.16	60.8	0.53944	7.63269
2005	18	7.89305	0.0263069	0.185422	7.99092	115.175	8.7813	0.429122	7.57656	7.89745	8.04485	97.38	140.58	5.34647	9.48238	17.1556	13126.3	0	2296.2	13.4	134	105.957	25.6204	34.8703	43.4194	0.60652	7.89745
2005	19	7.24063	0.0424931	0.156	8.36496	108.022	10.0153	0.554661	7.33529	7.18373	8.45329	99.67	134.62	5.32115	9.73582	21.1678	16912.7	0	1116.99	1.8525	61.515	93.78	18.96	41.55	50.33	0.578668	7.18373
2005	20	7.30472	0.0310129	0.155139	7.65945	112.636	8.31281	0.450131	7.31526	7.32635	7.82192	97.61	125.7	5.30455	9.53489	19.6821	13834	0	1169.1	1.8	212	63.27	25.23	47.95	64.8	0.538769	7.32635
2005	21	5.03044	0.0479529	0.122631	8.10865	111.101	6.79634	0.48489	5.26471	5.12555	8.0077	101.24	125.63	3.61926	9.6854	23.2286	16081.2	0	110.561		5.3945	12.1818	2.4424	5.0922	17.5937	0.544625	5.12555
2005	22	7.06323	0.0229481	0.134746	7.39184		8.02959	0.402329	5.26471	6.42663	7.94069	101.29	139.59	4.37008	9.28124	16.4857	10734.8	0	521.5	78.64	233.13	46.53	17.52	3.83	11.17	0.726112	6.42663
2005	23	8.07437	0.0233038	0.20563	6.83725	107.591	8.90722	0.592848	7.74832	7.82734	7.93837	101.97	132.87	5.39782	9.19395	14.0265	9837.46	0	1505.7	427.4	580.8	121.778	45.1269	12.9477	40.6185	0.692479	7.82734
2005	24	7.04931	0.0161132	0.171632	6.41815	111.478	7.59038	0.577836	7.14527	6.56757	7.53743	101.57	117.47	4.34911	9.25879	15.827	10496.4	0	472.8	73	344.29	44.5588	10.0782	5.9147	16.8578	0.639816	6.56757
2005	25	7.32312	0.0235638	0.20871	6.37782	109.642	8.15274	0.446422	7.43257	7.30344	7.62159	102.91	123.54	4.96039	9.2307	16.3831	10205.7	0	646.34	106.86	449.31	79.92	22.72	12	28.01	0.702689	7.30344
2005	26	4.53689	0.0179179	0.185543	3.73841	98.686	5.52629	0.976744	4.44887	5.09123	7.63911			1.43746	8.51802	7.08128	5004.11	0	0.55	25.55	1.65	1.8	1.27	0.12	1.02	0.756214	5.09123
2005	27	6.94986	0.0350561	1	8.06237	110.014	8.20949	0.491991	6.85564	7.16923	7.62686	95.35	126.98	4.99247	8.84009	12.3422	6905.63	0	89.2	401.2	459.7	76.69	16.85	10.81	42.95	0.77678	7.16923
2005	28	6.72969	0.0203757	0.13783	6.86	114.289	7.56734	0.35934	6.63512	6.93773	7.5908	105.05	118.05	4.32968	8.56636	9.02608	5252	0	4.11	264.84	248.51	36.61	15.47	4.37	19.47	0.694359	6.93773
2005	29	4.53539	0.0146624	0.353585	6.75811	110.119	6.2977	0.691589	4.85772	5.17332	7.67392	105.57	115.63	1.94448	8.54397	5.84535	5135.7	0		39.32	0.89	3.13	1.62	0.27	1.97	0.515113	5.17332
2005	30	5.70315	0.0272257	0.234246	7.37494	115.754	6.40704	0.306418	4.9462	6.04863	7.8276	106.62	125.85	3.39886	8.07007	9.29361	3197.32	0	61.06	79.41	121.41	13.81	3.64	1.12	11.36	0.705803	6.04863
2005	31	6.77605	0.0288838	0.205325	8.20329	110.246	7.86488	0.319149	5.84079	8.07224	7.8169	102.19	119.81	4.68	7.79288	8.5141	2423.3	0	53.79	396.23	376.72	53.35	26.41	4.57	23.44	0.40009	8.07224
2006	1	4.69291	0.0450215	0.159492	10.9501		8.97085	0.472973	4.18449	5.771	9.02105	100.56	90.43	2.69733	8.44409	11.8343	4647.55	0	0.43	30.01	72.91	7.8	1.2	0.6	5.2	0.666161	5.771
2006	2	4.96647	0.047796	0.177855	9.72924		8.38003	0.52459	4.36016	5.28655	8.73679	102.5	99.44	3.20112	8.50507	12.743	4939.74	0	12.41	52.04	75.75	12.1	3.9	1.8	6.8	0.574506	5.28655
2006	3	7.90204	0.034736	0.176295	8.1301	101.049	9.36396	0.397968	7.32188	7.80447	8.24323	101.58	98.03	5.71995	8.55465	12.3759	5190.84	0	53.23	1149.54	1280.52	155.1	48.6	24.3	76.9	0.7063	7.80447
2006	4	6.97852	0.0257054	0.395329	8.69654	103.183	8.46643	0.171154	6.4547	6.68366	8.06492	101.61	102.17	4.58772	8.5987	11.5486	5424.58	0	0.83	252.61	647.61	40.8	18.9	7.2	31.4	0.816635	6.68366
2006	5	7.44129	0.0204074	0.274988	8.19216	101.019	8.47459	0.27809	6.28015	7.41012	8.11429	106.91	101.3	4.85601	8.3324	7.72661	4156.38	0	65.63	145.71	1091.69	64	22.8	11.3	30.3	0.708552	7.41012
2006	6	7.45298	0.0321437	0.136303	8.92241	100.63	9.1325	0.295434	6.52343	5.99879	8.3164	110.83	99.64	4.79645	8.68116	9.23463	5890.89	0	427.6	6.5	1138.7	63.4	11.3	10	36.4	0.837946	5.99879
2006	7	7.90839	0.0294309	0.152638	8.6597	95.6509	8.36057	0.194101	6.21421	5.62236	8.20004	107.42	101.79	4.98839	8.68642	6.27707	5921.92	0	493	3.0181	1984	62.1	6.2	10.5	67.9	0.86778	5.62236
2006	8	8.11564	0.015495	0.53544	8.53196	102.755	8.73051	0.325225	6.53611	7.38074	8.17538	105.6	101.76	5.08883	8.60727	4.56461	5471.27	0	1205.5	93	1223	61.2	37.4	19.8	43.8	0.862041	7.38074
2006	9	4.71223	0.0361947	0.194401	10.4382		9.24632	#DIV/0!	3.83038	4.9592	9.12027	104.67	108.79	2.67622	9.334	17.3303	11316.3	0	89.7	11.34	2.68	8.7	1.5	0.6	3.8	0.412241	4.9592
2006	10	8.02009	0.0449492	0.204683	8.25266	99.7046	9.98253	0.441074	6.88895	7.28684	8.66789	99.89	98.76	5.83484	9.24351	16.2086	10337.2	0	1792.72	817.82	197.2	182.8	48.1	21	90.1	0.655173	7.28684
2006	11	6.78445	0.0329941	0.234883	8.06019	98.9516	9.66412	0.490765	6.59704	6.80592	8.90039	99.43	105.64	4.54308	9.49227	17.8582	13256.9	0	706.62	24.54	27.98	55.4	12.2	7.7	18.6	0.535411	6.80592
2006	12	7.95882	0.03218	0.290711	7.33728	97.8266	8.724	0.630435	7.4622	6.58631	7.99601	100.08	95.41	5.68457	9.30113	16.4364	10950.4	0	1307	966.8	297.9	111.7	39.4	30.7	112.4	0.710049	6.58631
2006	13	6.55326	0.0496445	0.353569	7.72628	99.347	8.93782	0.532481	6.49952	6.16458	8.4836	103.45	97.66	4.79463	9.8479	19.4394	18918.7	0	508.84	1.85	13.07	49.9	16.4	24.6	30	0.573356	6.16458
2006	14	7.52537	0.0247196	0.192993	7.71202	101.373	8.44903	0.575637	6.84348	5.41521	8.14888	102.53	95.18	4.88719	9.68486	18.0089	16072.4	0	1766.9	2.04	6.09	47.4	25.9	20.9	38.4	0.65909	5.41521
2006	15	8.30617	0.0456584	0.121065	8.09367	100.179	10.0023	0.412234	7.6068	7.59181	8.38213	100.04	97.32	6.19404	8.78535	13.7483	6537.74	0	106.61	1889.79	1761.28	193.6	58.4	48.2	189.6	0.633622	7.59181
2006	16	8.51919	0.038097	0.151777	8.054	99.3758	9.43316	0.616404	8.01944	7.21802	8.08979	101.1	96.51	6.29237	8.92164	14.8597	7492.36	0	426.69	2822.69	1445.11	235.4	110.7	52.9	141.5	0.65581	7.21802
2006	17	7.70081	0.0397915	0.161662	8.258	99.6998	8.93344	0.342725	6.99008	5.71551	8.13722	104.47	92.64	5.6784	9.219	16.9386	10087	0	1524.85	243.2	208.25	140.5	63.7	24.2	64.1	0.553329	5.71551
2006	18	7.9033	0.0265939	0.18017	8.16877	99.1951	8.9318	0.440716	7.56078	5.60569	8.12847	101.57	97.38	5.36933	9.54557	17.7288	13982.6	0	2319.7	13.1	137.2	106.8	25.8	36	46.1	0.595404	5.60569
2006	19	7.23533	0.0438434	0.163834	8.43781	101.546	10.1737	0.444969	7.33491	5.07041	8.53303	102.94	99.67	5.3572	9.87016	21.5272	19344.5	0	1104.3	1.7169	62.8732	94.2	20	42.3	55.7	0.571909	5.07041
2006	20	7.28838	0.0326089	0.151266	8.03394	96.9571	8.48229	0.520699	7.31617	6.46658	7.92678	105.24	97.61	5.35025	9.58658	20.1171	14568	0	1162.6	1.8	198	65.4	26.5	49.9	68.8	0.515634	6.46658
2006	21	5.22365	0.0480911	0.115435	8.16899	102.77	6.95926	0.212766	5.28137	4.5341	8.0881	97.02	101.24	3.67605	9.5982	23.6161	14738.2	0	144.386	0	5.604	11.9	2.6	5.7	19.3	0.54137	4.5341
2006	22	6.81399	0.0231624	0.137441	7.57339		8.15811	0.374577	5.28137	4.71519	7.96339	97.29	101.29	4.38875	9.10505	17.3276	9000.67	0	381.25	75.44	206.1	46.4	18	4	12.2	0.715752	4.71519
2006	23	7.97019	0.0236067	0.198063	7.24227	103.068	9.0639	0.396928	7.72469	6.91894	8.00717	101.27	101.97	5.43005	9.03263	14.6842	8371.88	0	1335.9	439	511.2	124.7	46.6	13.7	43	0.681143	6.91894
2006	24	7.02356	0.0165254	0.172924	6.59396	102.101	7.73281	0.52554	7.12856	5.88374	7.59317	101.08	101.57	4.3849	9.28352	16.3822	10759.2	0	447.2	74.5	338.95	45.7	10.8	6.3	17.4	0.640282	5.88374
2006	25	7.34097	0.0244748	0.215541	6.66258	99.2679	8.29573	0.431922	7.42486	6.05232	7.71891	99.13	102.91	5.01323	9.20557	16.5338	9952.4	0	651.17	110.13	452.06	83.2	23.8	12.8	30.6	0.694854	6.05232
2006	26	4.5258	0.0188833	0.198721	4.16053	99.478	5.67336	0.84	4.4613	3.2554	7.7977			1.4816	8.4633	7.55873	4737.67	0	0.59	26.53	1.7	1.8	1.2	0.3	1.1	0.736664	3.2554
2006	27	6.99118	0.0352483	0.689881	8.29885	98.5343	8.41709	0.503931	6.85479	6.70334	7.72321	100.53	95.35	5.00883	8.75671	13.1419	6353.18	0	86.3	415.7	443.5	76.5	16.6	11	45.6	0.775685	6.70334
2006	28	6.69462	0.0204358	0.141415	6.77738	105.742	7.73048	0.253556	6.62142	6.69455	7.6658	103.64	105.05	4.33729	8.47653	9.75393	4800.74	0	4.02	260.7	218.6	36.7	15.4	4.5	19.9	0.694262	6.69455
2006	29	4.48074	0.0146391	0.359348	6.99272	99.1974	6.46393	0.259259	4.82052	4.13804	7.76574	103.89	105.57	1.96991	8.40199	6.42147	4455.94	0	0	38.51	0.75	3.2	1.5	0.3	2.2	0.531378	4.13804
2006	30	5.7396	0.028317	0.248443	7.62515	99.9691	6.56633	0.57717	4.91662	5.27413	7.92302	103.63	106.62	3.46323	8.1681	10.1257	3526.64	0	70.94	75.72	121.54	15.7	3.9	1.1	11.3	0.705795	5.27413
2006	31	6.80484	0.0313394	0.220435	8.29537	104.71	8.02134	0.212245	5.85562	7.67636	7.91473	99.01	102.19	4.78457	7.66113	9.22257	2124.16	0	60.27	401.39	376.37	58.4	30.2	5.5	25.5	0.391849	7.67636
2007	1	4.62566	0.0474125	0.165773	11.0853		9.14349	0.552632	4.11952	5.15659	9.15267	116.89	100.56	2.63814	8.59509	12.257	5405.08	0	0.32	20.39	76.54	7.17845	1.0912	0.68788	5.02962	0.669435	5.15659
2007	2	4.99145	0.0594999	0.189542	9.80771		8.52722	0.556604	4.34355	5.85593	8.85511	111.09	102.5	3.25115	8.60651	13.0915	5467.14	0	10	50.59	85.08	12.7	4.15	1.99	6.98	0.672912	5.85593
2007	3	7.9521	0.0360431	0.194038	8.16702	101.594	9.52584	0.392643	7.29915	8.42924	8.36483	112.24	101.58	5.74259	8.6761	12.6122	5861.14	0	57.56	1193.71	1421.8	156.11	48.19	25.06	82.51	0.712867	8.42924
2007	4	6.91478	0.0276008	0.406019	8.77832	99.9167	8.65406	0.639767	6.45192	7.13544	8.20677	112.41	101.61	4.61344	8.67545	11.4365	5857.32	0	0.6161	220.15	640.36	40.54	18.74	7.51	34.04	0.82893	7.13544
2007	5	7.50146	0.0207484	0.292668	8.35684	101.058	8.71459	0.285966	6.2889	7.94329	8.28226	115.66	106.91	4.94371	8.33885	8.25361	4183.3	0	60.18	175.63	1155.31	67.6	25.2	13.46	34.03	0.757212	7.94329
2007	6	7.5148	0.0344152	0.150275	8.98702	100.922	9.30778	0.549937	6.50592	7.30688	8.47081	110.93	110.83	4.84788	8.74833	9.9387	6300.15	0	505	5.27	1167.8	65.42	11.45	10.88	39.72	0.844303	7.30688
2007	7	7.80538	0.0312278	0.16889	8.77638	102.825	8.57257	0.347812	6.19889	7.4028	8.34077	109.94	107.42	5.03948	8.6623	7.22873	5780.8	0	500	1.55	1800	62.71	6.51	11.06	74.12	0.87676	7.4028
2007	8	8.14987	0.0147246	0.57196	8.69741	101.541	8.86291	0.520968	6.51493	7.98965	8.32659	105.76	105.6	5.16593	8.48129	5.84905	4823.66	0	1417.94	68.79	1442.03	65.92	39.31	22.72	47.25	0.909398	7.98965
2007	9	4.69318	0.0360416	0.213911	10.4546		9.40828	0.47619	3.947	5.32812	9.2247	102.75	104.67	2.64476	9.39584	17.5403	12038.2	0	86	14.63	2.5	8.27	1.32	0.57	3.92	0.434112	5.32812
2007	10	8.0495	0.046172	0.216903	8.43308	102.351	10.1558	0.628502	6.83537	8.25196	8.7889	105.82	99.89	5.8349	9.30856	16.3598	11032	0	1761.11	973.8	197.25	182.84	48.08	21.04	90.07	0.704073	8.25196
2007	11	6.59118	0.0376885	0.239013	8.10565	102.869	9.84057	0.483907	6.53385	7.26637	9.01981	104.43	99.43	4.53066	9.48533	18.0668	13165.2	0	636.89	18.38	9.99	53.88	11.98	7.82	19.14	0.495193	7.26637
2007	12	7.97295	0.0344504	0.327592	7.24498	105.738	8.90438	0.465829	7.40225	8.13248	8.17648	107.85	100.08	5.72038	9.3554	16.5491	11561	0	1356.35	1111.32	250	111.45	36.97	32.91	123.69	0.731634	8.13248
2007	13	6.45372	0.0546235	0.353704	7.74683	107.549	9.13228	0.395137	6.45749	6.85951	8.6065	108.55	103.45	4.78491	9.54268	19.5376	13942.3	0	501	1.4928	11.8215	48.44	16.26	24.86	30.12	0.548128	6.85951
2007	14	7.55171	0.0252901	0.208154	8.2467	103.154	8.61255	0.54697	6.79962	7.51748	8.30516	111.73	102.53	4.88771	9.46009	18.2452	12837	0	1806.4	1.98	6.3859	45.25	22.65	21.37	43.38	0.672103	7.51748
2007	15	8.33056	0.0466544	0.122466	8.22551	104.547	10.1645	0.658981	7.57557	8.484	8.51425	112.87	100.04	6.21529	9.04034	13.8408	8436.65	0	110.15	1995.57	1816.48	193.09	57.67	49.27	200.31	0.646796	8.484
2007	16	8.56507	0.0404377	0.164869	8.18266	105.316	9.61664	0.542533	7.97587	8.50832	8.25624	109.89	101.1	6.34507	8.98366	14.8553	7971.73	0	436.5	2980.21	1582.53	238.97	109.8	55.72	165.19	0.672071	8.50832
2007	17	7.68957	0.04266	0.173596	8.42336	101.869	9.13029	0.568459	6.95432	7.64751	8.29342	106.49	104.47	5.70345	9.31816	16.9412	11138.4	0	1485.86	353.21	205.08	142.76	63.53	24.04	69.57	0.566348	7.64751
2007	18	7.89811	0.0297103	0.186636	8.41965	104.331	9.12696	0.322773	7.54474	7.89976	8.26981	111.14	101.57	5.39172	9.39899	17.8145	12076.2	0	2425.7	3.2	116.3	107.71	25.93	37.16	48.78	0.613108	7.89976
2007	19	7.15828	0.05034	0.177482	8.68016	104.513	10.3445	0.595174	7.33453	7.17934	8.6348	106.43	102.94	5.39197	9.60632	21.5419	14858.3	0	1046.05	0.3	59.16	94.5222	21.0177	43.101	60.9952	0.568302	7.17934
2007	20	7.2418	0.0394748	0.158647	8.03248	107.284	8.6921	0.619005	7.3165	7.32796	8.07841	115.32	105.24	5.39743	9.48727	20.09	13190.8	0	1112.55	0.59503	204.099	67.2986	27.5038	51.8484	74.1873	0.533389	7.32796
2007	21	5.17897	0.0552418	0.126975	8.3247	103.274	7.10929	0.559028	5.29777	5.13533	8.24049	106.65	97.02	3.72978	9.61707	23.3098	15019	0	136.39		7	11.62	2.72	6.23	21.1	0.533779	5.13533
2007	22	6.9921	0.0268992	0.146134	7.72397		8.32422	0.505214	5.29777	6.45153	8.16317	108.19	97.29	4.43462	9.37662	17.0451	11809	0	491.59	61.05	234.18	48.01	18.43	4.25	13.43	0.700481	6.45153
2007	23	8.01533	0.0256695	0.196261	7.43357	103.958	9.25964	0.546988	7.69642	7.82397	8.17377	109.56	101.27	5.47298	9.16662	14.4311	9572.23	0	1419.73	451.697	602.808	127.883	48.0375	14.834	46.6123	0.695175	7.82397
2007	24	7.00385	0.0183788	0.174082	6.84305	103.49	7.91641	0.59542	7.09309	6.65886	7.77233	108.05	101.08	4.40736	9.37015	16.2174	11732.9	0	449.837	47.8593	357.104	45.9357	10.7252	6.6774	18.7145	0.632058	6.65886
2007	25	7.28668	0.0272792	0.195528	6.78506	104.12	8.46407	0.478591	7.41711	7.32456	7.8763	107.57	99.13	5.0643	9.30232	16.1086	10963.4	0	589.68	91.21	498.64	86.63	24.82	13.57	33.24	0.688479	7.32456
2007	26	4.5418	0.0196634	0.221147	4.61766	100.085	5.83537	0.785714	4.47358	5.05222	7.93315			1.5217	8.56849	7.45252	5263.15	0	0.55	26.48	1.66	1.87	1.06	0.47	1.18	0.737506	5.05222
2007	27	6.97346	0.0392633	0.892088	8.40039	102.19	8.60626	0.465057	6.83051	7.1604	7.88031	112.37	100.53	5.06771	8.87199	12.8605	7129.48	0	72.9796	359.09	493.904	81.08	14.82	11.43	51.48	0.76638	7.1604
2007	28	6.71417	0.0213195	0.148443	7.0644	104.265	7.9019	0.404116	6.60853	6.96889	7.75315	107.94	103.64	4.38378	8.60775	9.44032	5473.92	0	3.41	237.42	242.65	38.2	15.7	4.81	21.43	0.714825	6.96889
2007	29	4.66517	0.0146125	0.361152	7.17867	100.662	6.66391	0.460526	4.78599	5.17383	7.89499	101.63	103.89	2.02155	8.54626	6.12843	5147.46	0		61.3899	1.344	3.23	1.47	0.27	2.58	0.584179	5.17383
2007	30	5.77926	0.0291049	0.255061	7.82197	101.306	6.79032	0.389525	4.92522	6.05491	8.06489	108.11	103.63	3.54472	8.27046	9.6949	3906.73	0	60.54	61.57	146.56	16.55	3.95	1.49	12.64	0.719705	6.05491
2007	31	6.76509	0.0312947	0.226407	8.51134	98.9603	8.16711	0.402105	5.87026	8.15058	8.06558	110.79	99.01	4.87916	7.79741	9.44224	2434.29	0	62.52	341.27	393.68	63.54	33.93	6.51	27.54	0.328142	8.15058
2008	1	4.83191	0.0423266	0.165975	10.9696		9.31605	0.193548	4.12439	5.48753	9.27443	107.73	116.89	2.61227	8.73643	11.544	6225.62	0	0.3	32.74	87.97	6.97	1.02	0.68	4.96	0.702845	5.48753
2008	2	5.00348	0.0579905	0.19394	9.87755		8.8127	0.325	4.33441	5.85237	8.97598	107.25	111.09	3.25347	8.74991	12.5837	6310.14	0	10.51	52.47	84.29	12.06	3.86	2.26	7.7	0.657681	5.85237
2008	3	7.97447	0.0358538	0.219935	8.35792	121.211	9.68109	0.276042	7.2986	8.42491	8.47543	105.58	112.24	5.74428	8.75307	11.9793	6330.1	0	55.56	1221.93	1442.17	153.47	47.92	25.47	85.54	0.706759	8.42491
2008	4	6.93537	0.0277484	0.446237	8.81059	131.693	8.89774	0.534658	6.4581	7.13454	8.31806	105.79	112.41	4.63865	8.58238	10.6573	5336.81	0	0.14	253	682.8	40.31	18.65	7.82	36.62	0.834922	7.13454
2008	5	7.66449	0.0224606	0.300884	8.36925	129.139	9.04737	0.472167	6.26671	7.96251	8.44595	108.36	115.66	5.03759	8.47033	7.47466	4771.1	0	70.5	154	1410.7	73.0002	25.0163	12.8303	43.2512	0.765866	7.96251
2008	6	7.52849	0.0346522	0.177274	9.07838	134.297	9.52286	0.445269	6.49567	7.3085	8.62632	103.01	110.93	4.85805	8.75192	9.414	6322.84	0	505.6	4.93	1189	65.5529	11.7246	11.4143	40.0815	0.816945	7.3085
2008	7	7.95156	0.0327804	0.203303	8.89018	145.764	8.76812	0.57931	6.19659	7.41102	8.50364	103.38	109.94	5.09891	8.74658	6.81315	6289.15	0	579	1.79	2083	63.9163	6.66659	11.9361	81.3248	0.878556	7.41102
2008	8	8.34877	0.0149507	0.577236	8.70089	130.454	9.02574	0.43177	6.51916	8.04639	8.48789	102.43	105.76	5.197	8.54799	5.55804	5156.37	0	1518	89.5	1822	66.64	40.34	24.68	49.08	0.909047	8.04639
2008	9	4.75074	0.0368702	0.232144	10.5454		9.55179	0.619048	3.86115	5.45728	9.3449	106.32	102.75	2.66166	9.36265	16.6482	11645.2	0	89.29	18.2	2.1	8.85	1.07	0.51	3.89	0.449342	5.45728
2008	10	8.06322	0.0453725	0.233866	8.44295	131.134	10.3412	0.44668	6.79835	8.24725	8.90334	105.42	105.82	5.83118	9.25637	15.5016	10471	0	1771.9	998.21	202.95	180.73	48.05	20.08	91.9	0.70132	8.24725
2008	11	6.65357	0.0374552	0.258981	8.23819	138.355	9.97407	0.517209	6.50182	7.26951	9.13323	106.81	104.43	4.53238	9.47501	17.3144	13030	0	660.43	21.21	11.12	53.61	11.97	7.47	19.93	0.512252	7.26951
2008	12	8.0141	0.0342392	0.334744	7.4403	136.398	9.08836	0.513704	7.37325	8.14721	8.34343	107.38	107.85	5.72799	9.33898	15.7523	11372.8	0	1383.49	1167.9	286.6	111.83	36.71	31.61	127.2	0.730916	8.14721
2008	13	6.48055	0.0534404	0.331258	7.80386	140.916	9.28943	0.645022	6.45606	6.86218	8.73168	109.72	108.55	4.77638	9.58179	19.0188	14498.3	0	508.805	1.4651	13.6364	47.3473	16.6197	24.1489	30.5582	0.545	6.86218
2008	14	7.57973	0.0249434	0.239639	8.25545	137.448	8.84952	0.51936	6.78798	7.51816	8.45472	109.19	111.73	4.89012	9.58886	17.6604	14601.3	0	1862.13	1.89	6.58	44.13	21.47	20.84	46.53	0.671199	7.51816
2008	15	8.35714	0.0442522	0.1483	8.27506	131.103	10.3396	0.651786	7.59683	8.48827	8.63789	105.63	112.87	6.16611	8.97259	13.1661	7884.02	0	110.42	2034.19	1887.41	170.31	54.94	47.45	203.63	0.646193	8.48827
2008	16	8.58774	0.0425294	0.179719	8.33583	138.511	9.79916	0.324716	7.95059	8.51503	8.4016	108.18	109.89	6.39973	8.95107	14.2592	7716.17	0	443.13	3051	1615	239.51	111.38	56.49	194.3	0.67857	8.51503
2008	17	7.70851	0.0448953	0.189019	8.48551	141.141	9.33511	0.340689	6.90351	7.7537	8.446	112.81	106.49	5.79198	9.37718	16.2717	11815.7	0	1533.72	329.19	226.42	149.35	66.51	27.66	84.14	0.535287	7.7537
2008	18	7.93916	0.029567	0.203443	8.43277	131.671	9.35487	0.364551	7.53791	7.90432	8.41461	114.92	111.14	5.40887	9.49932	17.2732	13350.7	0	2528	3.2	128	106.52	26.01	38.14	52.71	0.607383	7.90432
2008	19	7.12564	0.0514489	0.200673	8.77292	125.947	10.5132	0.50375	7.33808	7.53018	8.76402	110.65	106.43	5.42317	9.89737	20.8416	19878	0	1003.3	0.24	63.46	98.1154	20.8449	45.0095	62.6272	0.567612	7.53018
2008	20	7.24043	0.0390796	0.175086	7.98318	143.047	8.85666	0.510408	7.33602	7.32742	8.21346	112.14	115.32	5.40529	9.76854	19.3448	17475.2	0	1107.6	0.5	207.2	67.94	27.46	50.51	76.669	0.521993	7.32742
2008	21	5.21209	0.0562786	0.138537	8.3453	130.367	7.31526	0.530055	5.3035	5.50576	8.38708	114.49	106.65	3.82035	9.86102	22.6806	19168.4	0	143.84		6.96	13.92	2.99	6.85	21.86	0.519707	5.50576
2008	22	7.0503	0.0274146	0.163589	7.78696		8.66452	0.397281	5.3035	6.49051	8.32511	108.41	108.19	4.47893	9.28981	16.5093	10827.1	0	529.39	58.2	246.03	50.02	17.31	4.73	15.45	0.689071	6.49051
2008	23	8.05198	0.0257276	0.203951	7.51471	120.543	9.44155	0.548867	7.68765	7.82672	8.3239	110.06	109.56	5.4924	9.2172	13.892	10068.9	0	1497.6	426.8	637	128.592	48.8632	15.7697	47.9717	0.68132	7.82672
2008	24	7.05445	0.0179871	0.206072	7.04555	121.261	8.17795	0.403409	7.09179	6.82158	7.93627	109.89	108.05	4.41993	9.45675	15.6258	12794.3	0	461.1	42.81	391.19	46.2537	10.8395	6.9841	19.0131	0.63202	6.82158
2008	25	7.32554	0.0276859	0.22892	6.90184	125.243	8.64684	0.39589	7.41406	7.33751	8.04	114.25	107.57	5.122	9.3433	15.8606	11422	0	621.01	83.05	529.55	91.9118	26.0123	15.213	34.5337	0.676321	7.33751
2008	26	4.55419	0.0195056	0.253924	4.71153	101.066	5.97851	0.333333	4.48051	5.39665	8.06331			1.52606	8.66065	6.82753	5771.3	0	0.51	25.76	2.24	1.7	0.94	0.14	1.82	0.723487	5.39665
2008	27	7.01302	0.0398247	1	8.51237	130.625	8.89762	0.520535	6.80464	7.17123	8.05086	110.78	112.37	5.11139	8.77335	12.1776	6459.75	0	83.1	391.5	483.6	81.28	16.04	13.1	55.48	0.750406	7.17123
2008	28	6.78953	0.0210334	0.156877	7.16634	120.855	8.06048	0.369565	6.58971	7.13467	7.90978	107.76	107.94	4.39901	8.52154	8.84106	5021.78	0	3.82	268.1	265.4	37.68	15.92	5.31	22.46	0.693528	7.13467
2008	29	4.62301	0.0157896	0.419475	7.25587	128.087	6.9262	0.401639	4.79256	5.52804	8.02656	111.44	101.63	2.0931	8.50704	5.62707	4949.49	0		42.03	1.8	3.32	0.79	0.25	3.75	0.529545	5.52804
2008	30	5.79679	0.0287273	0.26609	8.12797	133.674	7.09334	0.575712	4.8905	6.11355	8.21105	107.74	108.11	3.54818	8.17188	9.05642	3540.01	0	66.38	64.07	149.94	16.65	4.16	1.82	12.12	0.682974	6.11355
2008	31	6.83572	0.033185	0.252371	8.5558	111.514	8.33883	0.389503	5.88162	8.18102	8.16135	109.95	110.79	5.00321	7.6051	9.05625	2008.41	0	40.99	406.53	425.28	71.39	37.98	8.02	31.5	0.353314	8.18102
2009	1	4.82647	0.04317	0.195154	11.1726		9.40533	0.866667	4.10874	5.38775	9.36466	103.46	107.73	2.62612	8.53989	11.5894	5114.78	0	0.24	31	89.76	7	0.93	0.68	5.21	0.706869	5.38775
2009	2	5.05171	0.0570299	0.211852	10.0515		8.92557	0.881356	4.32678	5.85042	9.06965	106.09	107.25	3.25656	8.672	12.4825	5837.18	0	11.25	54.03	88.74	12.4	3.98	1.59	7.99	0.673638	5.85042
2009	3	7.97597	0.0364146	0.229704	8.42494	101.186	9.75473	0.683029	7.29472	8.42353	8.54669	102.02	105.58	5.75628	8.67902	12.0195	5878.29	0	57.45	1229.84	1465.22	153.025	47.4215	26.2924	89.4306	0.71598	8.42353
2009	4	6.84801	0.0280592	0.468496	8.87643	99.0689	8.90359	0.501399	6.44829	7.13965	8.35329	100.92	105.79	4.64746	8.60967	11.0254	5484.43	0	0.5	211.11	654.27	38.67	18.91	8.05	38.69	0.846366	7.13965
2009	5	7.59171	0.0247442	0.307512	8.4946	95.4103	9.18402	0.72956	6.26946	7.98948	8.50468	100.31	108.36	5.14414	8.30474	7.43929	4043.01	0	64.8	171.22	1341.27	79.9291	28.9543	13.4742	49.066	0.782929	7.98948
2009	6	7.37212	0.0340916	0.190833	9.23728	94.1103	9.62987	0.73895	6.49437	7.31958	8.69249	104.4	103.01	4.89492	8.6581	8.98564	5756.6	0	506	4.5	963.1	66.7618	11.7538	11.5769	43.5173	0.797139	7.31958
2009	7	7.80792	0.034304	0.23565	8.90277	87.7335	8.89271	0.789218	6.20621	7.4294	8.56901	106.88	103.38	5.16009	8.64578	5.94091	5686.07	0	505	1	1810	65.33	6.63	11.99	90.23	0.872016	7.4294
2009	8	8.37862	0.0163962	0.615255	8.7457	92.8267	9.058	0.868272	6.5281	8.13325	8.55772	108.94	102.43	5.29266	8.71011	4.20072	6063.92	0	1574.5	116.32	1920.22	72.2202	43.9135	27.7306	55.0081	0.939145	8.13325
2009	9	4.80139	0.0317132	0.259363	10.6469		9.6189	1	3.81881	5.30985	9.43211	104.94	106.32	2.53052	9.44842	16.88	12688.1	0	90.01	22.12	2.4	6.34	1.03	0.6	4.59	0.487994	5.30985
2009	10	8.08027	0.0455141	0.255315	8.54605	92.5348	10.4475	0.839568	6.77572	8.24634	8.98763	105.28	105.42	5.84065	9.30924	15.7107	11039.6	0	1802.89	1004.42	216.17	181.753	47.9936	21.0337	93.2223	0.69753	8.24634
2009	11	6.67096	0.0373668	0.279066	8.40434	93.1769	10.0428	0.868251	6.48242	7.27681	9.21107	103.25	106.81	4.53899	9.52307	17.5395	13671.6	0	666.67	23.24	11.65	53.3778	11.9457	7.5231	20.7493	0.515049	7.27681
2009	12	8.02939	0.0346153	0.334115	7.62132	80.9536	9.2166	0.769158	7.35631	8.15596	8.41279	107.38	107.38	5.74553	9.37561	15.9788	11797.1	0	1405.61	1177.16	304.699	111.84	36.75	30.56	133.64	0.731013	8.15596
2009	13	6.50258	0.0534454	0.349313	8.34637	88.1675	9.41218	-0.14	6.4398	6.86706	8.8069	101.09	109.72	4.79314	9.4644	19.3499	12892.5	0	515.329	1.1161	14.56	47.909	16.9969	24.4539	31.3203	0.545176	6.86706
2009	14	7.60218	0.0252512	0.285199	8.52289	95.5135	8.94314	0.265533	6.76434	7.51776	8.53208	99.22	109.19	4.91089	9.49645	17.992	13312.4	0	1905.9	1.91	7.29	43.3	21.74	20.77	49.95	0.670451	7.51776
2009	15	8.37015	0.043871	0.174086	8.31277	91.2263	10.4311	0.550811	7.59308	8.49636	8.71912	102.04	105.63	6.1588	8.9029	13.3562	7353.28	0	112.01	2047.3	1921.5	165.01	51.37	46.52	209.96	0.652237	8.49636
2009	16	8.59212	0.0443306	0.213278	8.38743	92.5892	9.87717	0.804151	7.92089	8.52378	8.47783	107.17	108.18	6.44361	8.95738	14.3934	7765.02	0	451	3056	1634	239.38	116.57	59.81	212.91	0.682839	8.52378
2009	17	7.74461	0.0452016	0.199497	8.48868	89.2401	9.46971	0.509031	6.87288	7.76221	8.52423	103.65	112.81	5.8297	9.2835	16.5074	10759	0	1591.92	331.67	244.12	153.571	67.1973	28.5456	90.9414	0.533049	7.76221
2009	18	7.9734	0.0288807	0.231922	8.46535	92.2179	9.47729	0.230137	7.53226	7.90864	8.49883	101.04	114.92	5.44503	9.38831	17.5895	11947.9	0	2578.6	6.4	159.9	108.612	26.4022	39.5782	57.011	0.598442	7.90864
2009	19	7.18121	0.0520896	0.221112	8.87171	97.2972	10.5836	0.715397	7.32762	7.53428	8.84028	101.39	110.65	5.4517	9.60506	21.365	14839.6	0	1058.1	0.24	74.7	99.6753	21.2083	46.0648	66.2067	0.56713	7.53428
2009	20	7.28838	0.0393581	0.185103	8.09567	87.2087	8.95663	0.217117	7.34403	7.32787	8.28914	100.71	112.14	5.43512	9.48577	20.1691	13171	0	1145.9	0.6	225.2	68.38	27.98	51.49	81.47	0.526474	7.32787
2009	21	5.23433	0.0558109	0.157695	8.43693	89.2171	7.41108	0.308333	5.33499	5.49376	8.46472	99	114.49	3.83493	9.91715	22.7489	20275.2	0	145.925		7.95335	13.87	3.12	6.96	22.34	0.518965	5.49376
2009	22	7.03632	0.0275567	0.170417	7.9341		8.78416	0.624242	5.33499	6.51029	8.40702	100.4	108.41	4.51268	9.22942	16.933	10192.6	0	511.3	51.68	244.45	50.2405	17.3113	4.8566	18.0549	0.673909	6.51029
2009	23	8.06922	0.0261671	0.21215	7.69397	101.674	9.55756	0.467792	7.67233	7.83346	8.40337	103.54	110.06	5.51332	9.09695	14.4262	8928.05	0	1520.2	423.3	643	130.672	49.6621	16.4328	50.3257	0.677398	7.83346
2009	24	7.06328	0.0181017	0.247136	7.0815	91.481	8.27198	-0.5	7.09596	6.92366	8.00817	103.63	109.89	4.46059	9.20443	16.2607	9941.07	0	453.17	44.52	405.2	46.9799	10.8659	7.48	21.213	0.62433	6.92366
2009	25	7.36323	0.0270162	0.251107	6.9053	100.238	8.72741	-0.28	7.41326	7.35377	8.12246	100.78	114.25	5.14392	9.08034	16.6235	8780.95	0	636.23	92.3	542.67	92.6566	25.4465	16.1279	37.1561	0.662078	7.35377
2009	26	4.50568	0.0199515	0.27356	4.54779	100.917	6.08986	0.584906	4.51295	5.46022	8.16953			1.54543	8.38121	7.68114	4364.27	0	0.52	24.56	2.55	1.66	0.99	0.28	1.76	0.720764	5.46022
2009	27	7.03121	0.0436481	1	8.58454	92.3341	9.0082	0.561016	6.77134	7.16498	8.14253	100.71	110.78	5.20026	8.83884	12.5884	6896.96	0	82.5	383.1	526.1	87.2388	19.7276	15.8426	43.5245	0.754428	7.16498
2009	28	6.80926	0.0210479	0.160533	7.29111	95.2553	8.12787	0.647528	6.59701	7.14217	7.99971	100.4	107.76	4.41764	8.45029	9.4142	4676.44	0	3.9	261.1	312.6	38.18	15.64	5.78	23.3	0.695679	7.14217
2009	29	4.63171	0.0154849	0.421371	7.44793	91.9385	6.98589	0.6375	4.78807	5.52812	8.11558	105.65	111.44	2.07443	8.49272	6.28572	4879.14	0		39.04	4.3	3.45	1.27	0.27	2.97	0.536368	5.52812
2009	30	5.831	0.0289727	0.281431	8.2166	87.6519	7.21031	0.846995	4.84882	6.11711	8.30605	104.85	107.74	3.57066	8.1282	9.7248	3388.69	0	64.55	73.56	156.38	16.64	4.03	2.12	12.75	0.674085	6.11711
2009	31	7.04925	0.0332304	0.239816	8.65801	93.2004	8.36102	0.478296	5.90313	8.20949	8.26439	103.22	109.95	5.0433	7.70971	9.06508	2229.88	0	48.32	627.15	403.39	73.81	39.99	9.81	34.18	0.425554	8.20949
2010	1	4.75083	0.0430863	0.201353	11.0092		9.55489	0.333333	4.09634	5.35385	9.49268	112.49	103.46	2.6152	8.67211	10.9074	5837.81	0	0.19	28.39	84.167	6.87	0.88	0.72	5.2	0.704353	5.35385
2010	2	5.07355	0.05561	0.205496	9.73182		9.12961	0.787879	4.30204	5.84241	9.2178	106.19	106.09	3.24025	8.61041	11.7771	5488.51	0	11.2	53.2	92.74	11.83	3.87	1.64	7.72	0.67886	5.84241
2010	3	7.9983	0.0370322	0.220528	8.16801	100.236	9.92301	0.454486	7.28505	8.42245	8.69249	114.22	102.02	5.77722	8.72821	11.5074	6174.64	0	54.23	1230.62	1508.72	153.071	47.312	26.8367	95.6416	0.720569	8.42245
2010	4	6.98943	0.0293222	0.532892	8.65596	94.6775	9.12705	0.361748	6.44959	7.15003	8.46301	114.98	100.92	4.7038	8.619	10.92	5535.87	0	0.46	232.24	766	40.0203	19.9995	8.50689	41.8395	0.8606	7.15003
2010	5	7.67703	0.0253108	0.313136	8.503	97.4456	9.36495	0.36547	6.29255	8.01549	8.61787	113.64	100.31	5.1775	8.51626	7.00228	4995.35	0	74.78	165.23	1465.69	80.49	30.89	14.55	51.31	0.785246	8.01549
2010	6	7.47613	0.0343842	0.208373	9.0529	95.2755	9.82321	0.25	6.49762	7.33794	8.84042	113.85	104.4	4.94218	9.14889	8.29473	9404.02	0	457.6	3.7	1150.5	68.3203	11.4367	12.2411	48.0774	0.78042	7.33794
2010	7	7.95244	0.0350096	0.272401	8.83607	92.8181	9.06734	0.371652	6.2183	7.45403	8.73832	113.8	106.88	5.20839	9.05497	5.4438	8560.97	0	568.503	1.242	2004	66.89	6.63	12.19	97.09	0.860348	7.45403
2010	8	8.51975	0.017677	0.68472	8.75161	97.6557	9.24654	0.319832	6.51844	8.26236	8.73403	116.69	108.94	5.3701	8.72783	4.06887	6172.33	0	1843.9	92.5	2324.4	77.3541	47.4006	30.7803	59.3502	0.942293	8.26236
2010	9	4.77407	0.02951	0.284975	10.1217		9.75068	#DIV/0!	3.52812	5.3033	9.54524	119.58	104.94	2.47148	9.40958	16.6046	12204.7	0	90.33	19.25	2.95	6.19	1.01	0.59	4.05	0.446588	5.3033
2010	10	8.08181	0.0447676	0.272631	8.5983	99.435	10.6317	0.70216	6.75673	8.24794	9.11803	114.53	105.28	5.83221	9.28641	15.4794	10790.4	0	1807.86	1008.1	218.482	179.53	47.73	20.8	93.05	0.693261	8.24794
2010	11	6.64726	0.0371078	0.29378	8.15067	101.273	10.23	0.784452	6.44163	7.27999	9.33279	114.08	103.25	4.52396	9.73136	17.1287	16837.5	0	648.15	24.68	12.15	52.5	11.97	7.17	20.56	0.513485	7.27999
2010	12	8.03284	0.0353208	0.327289	7.46254	99.6365	9.42217	0.723174	7.32768	8.16615	8.57267	109.97	107.38	5.76761	9.47245	15.7709	12996.6	0	1383.42	1206.67	312.747	112.142	35.9378	31.8306	139.863	0.730823	8.16615
2010	13	6.4951	0.0533027	0.391413	8.20068	97.3631	9.59812	0.500826	6.43572	6.87473	8.91286	107.59	101.09	4.7961	9.79797	18.9759	17997.2	0	507.94	1.0194	15.2099	47.7413	17.0585	24.674	31.5634	0.542683	6.87473
2010	14	7.57799	0.0252158	0.272707	7.7761	96.4495	9.1539	0.521446	6.74689	7.52423	8.66365	108.87	99.22	4.9245	9.87691	17.6568	19475.4	0	1858.3	2.11	8.44	43.39	22.14	21.21	50.88	0.666788	7.52423
2010	15	8.37463	0.0439371	0.192888	8.172	99.0494	10.5757	0.592564	7.59761	8.50821	8.85228	114.7	102.04	6.16399	8.97956	12.9551	7939.1	0	106.35	2058.6	1932.06	162.62	49.88	46.4	216.42	0.654896	8.50821
2010	16	8.601	0.0459797	0.242081	7.877	98.4513	10.0473	0.626913	7.90043	8.53326	8.6168	111.33	107.17	6.48486	9.05555	14.3198	8565.95	0	471.19	3082.22	1634.79	243.92	117.94	61.57	231.72	0.683584	8.53326
2010	17	7.74751	0.0438596	0.19367	8.4553	97.809	9.67832	0.636253	6.80255	7.77476	8.67117	111.44	103.65	5.86013	9.50019	16.2509	13362.2	0	1557.81	343.07	261.02	156.38	65.79	30.33	98.27	0.508701	7.77476
2010	18	7.95419	0.0287933	0.240719	8.23022	96.5197	9.68271	0.505456	7.52933	7.91535	8.63444	108.05	101.04	5.46624	9.6511	17.317	15538.9	0	2506	9.9	168.1	110.35	26.72	40.46	59.04	0.585324	7.91535
2010	19	7.18272	0.0524448	0.229418	8.60241	101.655	10.7367	0.747238	7.29183	7.53501	8.97339	106.87	101.39	5.46927	9.78791	21.0616	17817.1	0	1060.6	0.246	72.092	100.01	21.5009	46.9858	68.7903	0.559603	7.53501
2010	20	7.25299	0.040218	0.187782	7.66984	97.0541	9.16637	0.478078	7.35045	7.32847	8.42143	107.92	100.71	5.46873	9.6349	19.8854	15289.2	0	1121.25	0.57	208.7	69.9379	28.8469	53.2245	85.1482	0.5191	7.32847
2010	21	5.19509	0.0556893	0.166832	8.12365	109.307	7.63264	0.728758	5.32442	5.49631	8.57081	108.75	99	3.83795	9.92419	23.029	20418.3	0	138.47		9.07976	13.76	3.07	7.18	22.41	0.524404	5.49631
2010	22	7.05281	0.0273319	0.173788	7.96414		8.97785	0.676522	5.32442	6.52978	8.57106	108.39	100.4	4.51981	9.276	16.6201	10678.7	0	518.574	45.9303	251.56	49.3044	17.4927	5.2444	19.1301	0.667946	6.52978
2010	23	8.07804	0.0261641	0.22029	7.63537	101.018	9.75182	0.633821	7.66435	7.84507	8.53442	110.79	103.54	5.51344	9.21518	14.1954	10048.5	0	1512.1	427.7	669	129.632	49.2494	16.4441	51.1253	0.675405	7.84507
2010	24	7.01419	0.0176994	0.270738	6.76395	92.6769	8.43428	0.318263	7.08025	7.03149	8.15246	117.5	103.63	4.46055	9.36259	16.0333	11644.5	0	445.65	24.83	415.43	46.4572	10.8312	7.649	21.5973	0.621686	7.03149
2010	25	7.33368	0.0286735	0.263738	7.00608	98.1734	8.88519	0.335303	7.4082	7.37049	8.28198	118.56	100.78	5.21809	9.24941	16.6883	10398.4	0	616.57	45.98	612.98	97.5236	27.1754	17.917	41.9637	0.664002	7.37049
2010	26	4.51305	0.0197344	0.265428	4.75674	100.657	6.22942	0.568627	4.51699	5.4682	8.32814			1.55604	8.60903	7.50619	5480.91	0	0.59	24.28	2.76	1.92	1.07	0.44	1.31	0.708398	5.4682
2010	27	7.06039	0.0470161	1	8.59895	108.184	9.22261	0.522282	6.74595	7.15841	8.31996	118.8	100.71	5.28214	8.89921	12.5494	7326.2	0	81.01	403.8	532.2	87.67	17.98	19.99	56.43	0.7549	7.15841
2010	28	6.86516	0.0213407	0.166552	7.48499	97.8268	8.32379	0.491564	6.58592	7.1534	8.13877	110.82	100.4	4.44571	8.56244	9.31142	5231.45	0	4.11	250.9	390.4	37.93	16.56	6.09	24.68	0.700789	7.1534
2010	29	4.62497	0.0160167	0.386059	7.02943	102.584	7.20818	0.477477	4.79571	5.52812	8.25912	117.16	105.65	2.1702	8.49983	6.25267	4913.95	0		37.28	10.73	3.53	0.86	0.34	4.03	0.501911	5.52812
2010	30	5.87633	0.0303945	0.294566	7.77686	97.1043	7.43228	0.613793	4.82903	6.14118	8.44996	114.12	104.85	3.63569	8.25943	9.58336	3863.89	0	69.99	70.33	165.806	17.7377	4.15025	2.17793	13.8622	0.676398	6.14118
2010	31	7.06536	0.0352118	0.267303	8.14458	95.3352	8.60107	0.503443	5.92967	8.22191	8.44305	106.34	103.22	5.12134	7.98323	8.64091	2931.38	0	58.98	623.49	421.61	78.66	42.26	10.26	36.38	0.426299	8.22191
2011	1	4.80238	0.0456048	0.222099	11.555		9.69597	0.678571	4.0613	5.34377	9.59803	109.51	112.49	2.62467	8.6727	11.3997	5841.24	0	0.2	28.4	90.3	6.8	0.9	0.7	5.4	0.692003	5.34377
2011	2	5.08636	0.0521368	0.217496	10.3999		9.3332	0.625	4.29292	5.82305	9.41908	108.93	106.19	3.19458	8.66596	12.3128	5802.03	0	10.7	54.2	94.4	11.4	3.9	1.7	7.4	0.664103	5.82305
2011	3	8.06231	0.0371907	0.2619	8.66587	111.8	10.1071	0.618221	7.26764	8.43307	8.87062	107.66	114.22	5.78782	8.67654	11.6245	5863.7	0	60.2	1276.1	1639.6	152.4	47.1	27	99.7	0.716471	8.43307
2011	4	7.08423	0.0301785	0.584137	9.15293	111.2	9.32702	0.463054	6.46681	7.18531	8.63077	108.64	114.98	4.74145	8.70309	10.4843	6021.49	0	0.5	240.3	854.6	39.3	19.3	9	47	0.865829	7.18531
2011	5	7.778	0.0248808	0.364605	9.22693	111.2	9.57219	0.553756	6.29587	8.03021	8.80111	109.85	113.64	5.17558	8.31222	7.07088	4073.36	0	77.9	170.9	1632.1	81	30	14.7	49.9	0.782219	8.03021
2011	6	7.6185	0.0348795	0.27952	9.46705	116.4	10.009	0.615556	6.49772	7.37048	9.02359	111.2	113.85	4.97397	8.70405	8.6964	6027.3	0	505.1	3.7	1360.3	69.7	12.2	12.4	50.4	0.764599	7.37048
2011	7	8.0618	0.0373782	0.321354	9.10102	115.3	9.26566	0.63961	6.23474	7.4997	8.92399	115.66	113.8	5.27402	8.55754	5.73449	5205.87	0	623.5	1.3	2339	69.4	6.8	13.2	105.8	0.870325	7.4997
2011	8	8.62526	0.0186862	1	9.1148	114.8	9.44002	0.555628	6.51872	8.37395	8.93468	117.54	116.69	5.4311	8.48276	4.53376	4830.77	0	2062.1	103.8	2675.8	81.9	49.1	34.1	63.4	0.941094	8.37395
2011	9	4.80402	0.0299551	0.3385	10.4834		9.86244	0.625	3.50796	5.29632	9.6837	109.81	119.58	2.48491	9.25805	16.3551	10488.7	0	88.9	24.1	2.8	6.4	0.8	0.6	4.2	0.465052	5.29632
2011	10	8.10404	0.0440025	0.330803	9.16267	111.2	10.8018	0.677326	6.71136	8.24746	9.28776	108.41	114.53	5.82068	9.23174	15.1975	10216.3	0	1864.2	1023.2	226.2	173.9	47.5	20.4	95.4	0.694123	8.24746
2011	11	6.66134	0.037398	0.339985	8.82035	113.4	10.3834	0.63109	6.42448	7.284	9.47813	109.3	114.08	4.52287	9.39343	16.9504	12009.2	0	649	27	14.6	51.6	11.9	7.4	21.3	0.509238	7.284
2011	12	8.05054	0.0365404	0.374572	8.24831	114.5	9.63565	0.848899	7.30855	8.17405	8.73748	110.31	109.97	5.79818	9.24363	15.4402	10338.5	0	1387.1	1215.7	362.6	114.4	36.1	32.8	146.4	0.733855	8.17405
2011	13	6.51145	0.0528918	0.417981	8.82972	114.7	9.77339	0.639098	6.43032	6.87472	9.08007	114.38	107.59	4.79496	9.40491	18.7296	12147.8	0	514.1	0.8	16.6	47.6	17	24.5	31.9	0.536705	6.87472
2011	14	7.62696	0.0256616	0.350366	8.73665	112.2	9.36759	0.602791	6.74466	7.53246	8.83806	114.67	108.87	4.94734	9.40323	17.3911	12127.5	0	1950.1	2.2	10.5	43.8	22.2	21.3	53.5	0.665251	7.53246
2011	15	8.39532	0.0435879	0.218605	8.6727	116.3	10.7224	0.803496	7.59146	8.51457	9.02907	108.37	114.7	6.16036	8.93267	12.7957	7575.47	0	104	2103.9	1978.7	158.6	49.7	45.7	219.7	0.657666	8.51457
2011	16	8.6202	0.0472487	0.329788	8.70445	115.2	10.201	0.742896	7.88431	8.54683	8.79543	105.85	111.33	6.51278	8.9384	13.9691	7618.99	0	474.5	3123	1696.5	245.3	120.9	63.4	244.1	0.691505	8.54683
2011	17	7.77842	0.0443093	0.223106	9.04718	116.2	9.88493	0.693798	6.7863	7.80617	8.83897	114.87	111.44	5.87184	9.17391	16.0118	9642.29	0	1616.9	344.8	276.2	159.1	65.3	31.2	99.3	0.514645	7.80617
2011	18	7.98596	0.0288622	0.291638	8.80709	112.6	9.88683	0.597895	7.53043	7.92386	8.78983	117.68	108.05	5.491	9.22532	16.9583	10150.9	0	2575.4	10.2	188.5	112.2	27.3	41.2	61.8	0.580766	7.92386
2011	19	7.21598	0.0527778	0.283665	9.33313	113.3	10.882	0.76494	7.24589	7.5354	9.14545	119.39	106.87	5.48604	9.49138	20.613	13245	0	1096.9	0.3	78.9	101.5	21.7	47.4	70.7	0.553456	7.5354
2011	20	7.26536	0.0404736	0.200128	8.61094	115.2	9.36913	0.556328	7.34357	7.3325	8.56242	117.12	107.92	5.49183	9.39626	19.188	12043.2	0	1084.1	0.2	244.7	70.8	29.6	54.8	87.5	0.512432	7.3325
2011	21	5.23644	0.0569009	0.191833	8.87962	113.3	7.83307	0.617021	5.34104	5.51141	8.77122	114.15	108.75	3.86493	9.81322	21.993	18273.8	0	145.1		10.3	13.8	3.1	7.5	23.2	0.513659	5.51141
2011	22	7.02723	0.0280097	0.177473	8.77935		9.21148	0.655637	5.34104	6.54089	8.77654	114.43	108.39	4.56017	9.13672	16.5273	9290.24	0	493.5	42.4	257	50	18	5.6	21.4	0.661979	6.54089
2011	23	8.09913	0.0262608	0.250313	8.21653	106.4	9.95355	0.528141	7.64308	7.86357	8.72072	111.1	110.79	5.52625	9.06514	13.9045	8648.53	0	1527.1	436	701.6	128.8	50.6	17.3	53.2	0.673298	7.86357
2011	24	6.77639	0.0187405	0.303076	7.58866	101.4	8.64854	0.469261	7.06075	7.09108	8.32975	111.07	117.5	4.54436	9.07466	15.5476	8731.17	0	303.9	50.4	243.7	50.9	10.9	7.9	24.4	0.60854	7.09108
2011	25	7.42273	0.0300712	0.294235	7.68605	112.1	9.09303	0.611362	7.40627	7.39891	8.45999	108.83	118.56	5.30081	9.05475	15.9136	8559.1	0	668.7	98.9	598.2	103.2	29.6	19.8	47.8	0.648954	7.39891
2011	26	4.5401	0.019884	0.302216	5.51083	100.8	6.4066	0.777778	4.52048	5.50248	8.49787			1.56862	8.50813	6.93219	4954.9	0	0.6	24.9	2.8	1.5	1.2	0.5	1.6	0.705054	5.50248
2011	27	7.08565	0.0495814	0.677446	8.95192	112.2	9.43447	0.6173	6.71195	7.15015	8.52276	105.33	118.8	5.33417	9.00801	12.0533	8168.25	0	84.5	410.9	550.7	91.4	17.8	21.8	76.3	0.749797	7.15015
2011	28	6.92225	0.0212953	0.178254	8.15423	110.5	8.52126	0.438043	6.57287	7.16379	8.27114	110.39	110.82	4.4682	8.53385	8.86167	5084.01	0		247.5	425.6	37.9	17	6.8	25.6	0.692024	7.16379
2011	29	4.6386	0.0151543	0.452793	7.78424	108.3	7.42084	0.853147	4.77162	5.52824	8.43566	116.17	117.16	2.11626	8.45811	5.76648	4713.12	0		35.4	15.2	3.7	1.3	0.4	3	0.510133	5.52824
2011	30	5.88332	0.0303078	0.316563	8.3891	115.4	7.65074	0.645977	4.8198	6.16877	8.596	108.59	114.12	3.64284	8.19955	9.08638	3639.33	0	70.8	63	172.4	17.7	4.2	2.4	14	0.676293	6.16877
2011	31	7.11045	0.0368616	0.51414	9.17703	102.1	8.79635	0.486726	5.99745	8.26478	8.60194	105.22	106.34	5.2133	7.73572	8.52413	2288.65	0	60.6	576.6	517.7	85.5	46.3	11.7	40.1	0.410856	8.26478
2012	1	4.73444	0.0484613	0.299291	11.8363		9.7914	0.338028	4.03105	5.33513	9.70964	105.65	109.51	2.6174	8.86315	10.8316	7066.73	0	0.1	27.4	83.6	6.5	0.8	0.7	5.7	0.685886	5.33513
2012	2	5.08636	0.0511482	0.237664	10.5117		9.46451	0.380597	4.2811	5.82008	9.54863	105.13	108.93	3.19867	8.97264	11.8381	7884.42	0	11.2	55.8	92.5	11.1	4	1.7	7.7	0.674113	5.82008
2012	3	8.08536	0.037498	0.289828	8.70987	108.5	10.1877	0.433409	7.25831	8.43449	8.99732	103.91	107.66	5.79697	8.84397	11.2721	6932.44	0	49.8	1337.7	1649.5	151.7	46.6	27.2	103.8	0.717666	8.43449
2012	4	7.15	0.0310654	0.647572	9.38153	106.4	9.40202	0.489796	6.46253	7.1847	8.75725	103.17	108.64	4.77322	8.63223	10.3168	5609.59	0	0.6	259.2	903.9	39	19.1	9.3	50.8	0.864342	7.1847
2012	5	7.83538	0.0264188	0.376094	9.23038	105.8	9.67285	0.339156	6.31509	8.04725	8.93739	107.86	109.85	5.24175	8.62439	6.47826	5565.79	0	73.3	188.4	1784.4	82.8	31.9	14.4	58.8	0.781297	8.04725
2012	6	7.63555	0.0348881	0.280779	9.89801	108.5	10.1205	0.202817	6.49227	7.43768	9.14673	106.72	111.2	4.98975	9.07773	8.13904	8758.04	0	507.8	3.2	1423.5	68.3	12.2	12.9	53.6	0.764095	7.43768
2012	7	8.11462	0.0388892	0.341254	9.25469	107.6	9.38759	0.655608	6.22204	7.52397	9.05931	108.78	115.66	5.33127	8.94714	5.20317	7685.91	0	532		2578.8	71	7	14.4	114.4	0.867397	7.52397
2012	8	8.65895	0.0196372	1	9.20955	108.3	9.52454	0.658707	6.50327	8.47146	9.05996	106.86	117.54	5.48189	8.8242	3.95582	6796.78	0	2171.2	70	2887.9	86	51.1	35.7	67.5	0.941366	8.47146
2012	9	4.80729	0.0283578	0.450407	10.6543		9.91253	0.466667	3.80377	5.2933	9.78716	103.31	109.81	2.3979	9.44693	16.3343	12669.2	0	89.1	22.6	2.5	5.4	0.8	0.5	4.3	0.48363	5.2933
2012	10	8.12341	0.0432589	0.371964	9.26139	105.4	10.8978	0.469914	6.67964	8.27632	9.40936	103.18	108.41	5.80212	9.28828	15.2361	10810.6	0	1900.1	1048.8	230.2	169.2	46.2	20.1	95.5	0.697449	8.27632
2012	11	6.64613	0.0396696	0.384973	9.21123	103.5	10.4535	0.543321	6.40215	7.2937	9.58548	105.2	109.3	4.52396	9.77501	16.9042	17588.8	0	608.3	27.1	29.1	51.2	11.8	7.2	21.9	0.538508	7.2937
2012	12	8.09837	0.0371811	0.429821	8.51634	103.5	9.75336	0.51778	7.2902	8.18454	8.87634	103.11	110.31	5.80964	9.3956	15.4904	12035.3	0	1393.5	1294	427.5	114.1	36.5	32.5	150.4	0.738271	8.18454
2012	13	6.49118	0.0534223	0.462084	8.56386	105.5	9.88846	0.45283	6.42151	6.87575	9.20705	103.53	114.38	4.79496	9.77412	18.8561	17573.1	0	503.8	0.7	18	47.2	16.9	24.4	32.3	0.530732	6.87575
2012	14	7.64243	0.0255751	0.421845	8.86651	105.8	9.46876	0.409496	6.72334	7.55334	8.96564	106.31	114.67	4.95089	9.87532	17.2538	19444.4	0	1976	2.3	12.6	42.9	22.7	21.1	54.6	0.665333	7.55334
2012	15	8.41436	0.0438299	0.235514	8.77947	108.3	10.82	0.686231	7.57715	8.52875	9.1534	101.96	108.37	6.16605	8.9281	12.8019	7540.92	0	103.4	2179.5	1994.5	159.6	48.6	43.7	224.4	0.662768	8.52875
2012	16	8.63739	0.047987	0.330213	8.66313	106	10.2955	0.765299	7.86756	8.55749	8.92597	102.27	105.85	6.52854	8.85939	14.0962	7040.19	0	492.6	3177.4	1747.8	245.5	121.7	64.6	252.7	0.700116	8.55749
2012	17	7.80049	0.0439292	0.261415	9.20158	109.6	10.0101	0.554392	6.7863	7.84342	8.96849	105.53	114.87	5.87184	9.35538	15.8563	11560.9	0	1651.4	370.8	282.6	159.1	65.3	31.2	99.3	0.51741	7.84342
2012	18	8.00853	0.0292649	0.342626	8.7214	106.7	10.0058	0.487034	7.52693	7.90684	8.91465	104.94	117.68	5.51785	9.6543	16.6556	15588.7	0	2631.6	8.6	197.3	112.3	27.9	42.6	66.3	0.576605	7.90684
2012	19	7.24158	0.0530067	0.316208	9.34783	105.5	10.952	0.529976	7.2275	7.53604	9.2632	105.96	119.39	5.50289	9.77142	20.868	17525.7	0	1126.6	0.3	79.7	102.8	21.8	48.3	72.5	0.548687	7.53604
2012	20	7.3031	0.0409364	0.223878	8.4239	104.8	9.4754	0.469565	7.35513	7.34038	8.70076	102.36	117.12	5.51745	9.69028	19.3499	16159.8	0	1142	0.2	250.6	72.5	30.5	56	90.1	0.50457	7.34038
2012	21	5.29581	0.0532413	0.207385	9.1472	105.4	7.95702	0.360656	5.36373	5.5483	8.91032	106.54	114.15	3.81771	9.80859	22.826	18189.4	0	155.8		11.3	14.3	3.2	8	20.1	0.513223	5.5483
2012	22	7.03747	0.0276045	0.202377	8.6356		9.34221	0.446914	5.36373	6.55536	8.90698	107.96	114.43	4.56435	9.28893	16.1262	10817.7	0	498	38.5	256.3	49.9	18.4	5.3	22.5	0.64974	6.55536
2012	23	8.10621	0.0261986	0.247556	8.47832	104.8	10.0805	0.57839	7.63434	7.8871	8.85387	108.86	111.1	5.53339	9.22242	13.8065	10121.5	0	1536.1	437	701.3	128	50.8	17.5	55.1	0.669794	7.8871
2012	24	6.98425	0.0189469	0.375499	7.63087	105.6	8.83233	0.592251	7.03237	7.10217	8.46653	107.17	111.07	4.58701	9.37426	15.3274	11781.2	0	402.4	52.4	342.3	52.3	11.3	9.1	25.4	0.589303	7.10217
2012	25	7.46686	0.030374	0.339475	7.84955	106.5	9.24082	0.631812	7.38968	7.4253	8.59721	108.49	108.83	5.34806	9.18364	16.4208	9736.51	0	644.6	88.3	700	106.8	30.6	22	50.8	0.635744	7.4253
2012	26	4.55282	0.0204918	0.356254	5.07118	100.5	6.55255	0.5	4.52255	5.52545	8.65162			1.60944	8.53654	6.87835	5097.68	0	0.5	24.6	2.6	1.7	1	0.6	1.7	0.70041	5.52545
2012	27	7.12697	0.0565793	0.658624	9.13523	105.7	9.5787	0.630648	6.67132	7.15243	8.65913	103.68	105.33	5.47981	8.77605	12	6477.25	0	87.4	435.5	566.9	98.3	18.5	23	100	0.737914	7.15243
2012	28	7.01184	0.0224645	0.183179	8.27904	103.1	8.63945	0.519174	6.5477	7.16827	8.41332	101.15	110.39	4.52287	8.59969	8.67949	5429.98	0	3.9	278.5	504.1	39.7	17.1	7.8	27.5	0.69257	7.16827
2012	29	4.62006	0.0167809	0.469083	7.60942	108.1	7.5462	0.43871	4.74441	5.52824	8.58754	106.01	116.17	2.23001	8.5625	5.54179	5231.72	0		35.2	17	3.8	1.3	0.4	3.9	0.505594	5.52824
2012	30	5.92693	0.0317435	0.33765	8.36666	106.6	7.75846	0.603846	4.7914	6.19726	8.72912	103.34	108.59	3.67377	8.33828	8.91289	4180.89	0	71.3	62	191.2	18.2	4.4	2.2	14.7	0.667338	6.19726
2012	31	7.14913	0.0376081	0.489312	9.04991	107.6	8.92337	0.450266	6.03949	8.3013	8.76307	106.18	105.22	5.26113	7.74634	8.10355	2313.1	0	59.4	576.5	592.1	88.9	48.9	13.2	41.7	0.415933	8.3013
2013	1	4.56539	0.0527835	0.4441	12.0284		9.89348	0.592593	4.1592	5.03044	10.6172	105.46	105.65	2.54945	8.62555	11.2642	5572.24	0	0.1	18.7	75.2	5.9	0.7	0.7	5.4	0.655258	5.03044
2013	2	5.16307	0.05132	0.26001	10.5386		9.5779	0.75	4.27151	5.73302	10.1796	106.22	105.13	3.19048	8.53013	12.2593	5065.09	0	12.9	57.3	102.1	11.2	3.8	1.8	7.6	0.702851	5.73302
2013	3	8.12118	0.037832	0.330826	8.90172	95.3	10.2557	0.523035	7.06588	8.3777	9.62837	106.79	103.91	5.80212	8.69912	11.8265	5997.61	0	58.8	1387.2	1703.9	150.7	46.6	27.9	106	0.721883	8.3777
2013	4	7.17992	0.0319903	0.710035	9.35663	100.4	9.44662	0.636935	6.42065	7.23187	9.62375	105.73	103.17	4.79579	8.72556	11.4715	6158.33	0	0.7	230.7	955.5	38.4	18.7	9.9	54.1	0.865667	7.23187
2013	5	7.92769	0.0280675	0.39781	9.0102	98.9	9.73604	0.504905	6.3498	7.9922	9.8359	102.15	107.86	5.31025	8.54246	7.44898	5127.93	0	56	180.4	2069.7	88.7	35	16.6	62.1	0.778969	7.9922
2013	6	7.69421	0.0360673	0.317428	10.1049	98	10.2115	0.399113	6.53794	7.24978	9.94356	100.28	106.72	5.02256	8.91189	8.75759	7419.66	0	506.9	2.7	1563.2	70.1	12.2	13.5	56	0.766584	7.24978
2013	7	8.17498	0.040051	0.354077	9.40328	96.3	9.47627	0.645265	6.30082	7.31993	9.68023	98.88	108.78	5.37898	8.97267	5.71624	7884.64	0	563.3		2775.7	71.5	7.1	14.6	123.6	0.884872	7.31993
2013	8	8.7002	0.0200807	1	9.48055	98.8	9.57879	0.306511	6.43119	8.58337	9.67429	100.15	106.86	5.50126	8.86383	4.31014	7071.53	0	2220.6	38.9	3216.4	86.8	50.9	37	70.4	0.947839	8.58337
2013	9	4.73795	0.0286244	0.560369	10.5615		9.9905	0.678571	4.45411	5.21548	10.6495	104.52	103.31	2.37955	9.33816	17.0817	11363.5	0	86.8	17.6	2.5	5.3	0.8	0.5	4.2	0.446594	5.21548
2013	10	8.13827	0.0425321	0.403409	9.42235	98.2	10.998	0.603696	7.13577	8.23888	10.1176	104.68	103.18	5.78935	9.10523	15.9367	9002.23	0	1922.3	1101.3	216.4	165.7	44.7	19.9	96.6	0.697694	8.23888
2013	11	6.59851	0.0399671	0.425227	9.36753	98.3	10.5389	0.557649	6.0373	7.25092	10.3014	102.52	105.2	4.52613	9.49573	17.6682	13302.8	0	580.2	27.8	26.8	50.5	11.4	7.3	23.2	0.542281	7.25092
2013	12	8.09548	0.0378287	0.476377	8.52448	95.7	9.86419	0.711864	6.93907	8.36765	9.62604	103.83	103.11	5.82423	9.25918	16.2051	10500.5	0	1362.3	1332	426	113.5	35.6	31.4	157.9	0.740621	8.36765
2013	13	6.49888	0.0526132	0.520506	8.64711	96.3	9.9928	0.465704	6.41262	7.02322	9.9626	104.71	103.53	4.79248	9.61059	19.2652	14921.9	0	502	0.7	19.3	46.9	16.8	24.5	32.4	0.524431	7.02322
2013	14	7.65733	0.0255016	0.456473	9.2385	99.6	9.57569	0.422307	6.70155	7.5987	9.62243	100.91	106.31	4.95301	9.54671	18.1489	13998.6	0	2004	2.5	12	42.7	22.1	20.9	55.8	0.664716	7.5987
2013	15	8.41808	0.0430651	0.247595	8.92476	97.2	10.9193	0.636799	7.56263	8.46147	9.85263	111.05	101.96	6.15846	8.90503	13.329	7368.96	0	103.6	2218.8	1967.1	158.2	48.8	44.1	221.6	0.664571	8.46147
2013	16	8.65062	0.0486194	0.373879	8.78332	95.4	10.3795	0.695763	7.85052	8.51099	9.56126	102.7	102.27	6.54592	8.80944	14.8809	6697.14	0	485.8	3226.4	1796.5	243.5	121.2	63.9	267.9	0.703864	8.51099
2013	17	7.82457	0.0434112	0.27309	9.3448	102.2	10.1183	0.616559	6.7863	7.9343	9.70945	101.3	105.53	5.86335	9.28798	16.897	10807.4	0	1676.6	416.8	270.8	152.8	64.6	31.3	103.2	0.525326	7.9343
2013	18	7.98129	0.0286936	0.377117	8.9576	101.6	10.1114	0.490975	7.52341	8.03408	9.68065	101.05	104.94	5.51423	9.44794	17.8582	12682.1	0	2561.5	11	185	109.7	27.9	43.5	67	0.570705	8.03408
2013	19	7.18228	0.0519146	0.33325	9.22653	98.4	11.0425	0.602643	7.20876	7.47919	10.0614	106.26	105.96	5.49676	9.86584	21.0975	19261.1	0	1045	0.3	81.6	100.5	21.9	48.4	73.1	0.533748	7.47919
2013	20	7.32765	0.041664	0.240291	8.59333	93.3	9.57844	0.742075	7.36655	7.36922	9.55267	106.41	102.36	5.544	9.68079	19.9361	16007.1	0	1156.2	0.3	266	74.2	30.9	57.3	93.3	0.501206	7.36922
2013	21	5.25175	0.0561188	0.224027	9.18771	101.8	8.06387	0.436364	5.38592	5.56414	9.66353	99.27	106.54	3.86283	9.89206	22.7144	19772.8	0	149.8		12.1	14.4	3.4	8.2	21.6	0.497288	5.56414
2013	22	7.04586	0.0274752	0.237669	8.67599		9.45589	0.630769	5.38592	6.51501	9.71527	103.08	107.96	4.57058	9.25269	17.4331	10432.6	0	503.1	33.7	258.1	49.7	17.9	5.4	23.6	0.641059	6.51501
2013	23	8.12773	0.0259342	0.310415	8.44745	99.1	10.1808	0.664379	7.62552	7.86959	9.56318	102.28	108.86	5.52585	9.23613	14.7004	10261.3	0	1549.5	421.3	762.4	126.1	50.3	17.7	55	0.668226	7.86959
2013	24	6.93731	0.0180702	0.456616	8.04266	96.9	8.998	0.446781	7.00316	6.83185	9.31318	102.32	107.17	4.57883	9.24307	16.4928	10332.7	0	361.3	51.5	298	51.3	11.2	9.2	25.7	0.578542	6.83185
2013	25	7.50879	0.0306371	0.373319	7.84216	98.5	9.37859	0.54671	7.3728	7.41475	9.4397	107.61	108.49	5.38907	9.22397	16.5116	10137.2	0	667.9	80.5	734.2	110.5	32.1	23.3	53.1	0.629445	7.41475
2013	26	4.56643	0.0229284	0.379064	4.36739	101.5	6.70401	0.590909	4.52461	5.47772	9.18404			1.74047	8.59564	7.0031	5408.02	0	0.6	24.1	2.5	2	1.2	0.6	1.9	0.707562	5.47772
2013	27	7.10316	0.0566175	0.667873	9.28297	98.1	9.6931	0.523985	6.62898	7.09829	9.573	110.3	103.68	5.4877	8.80774	13.2812	6685.77	0	91	389.8	586.7	98.7	18.4	23.3	101.3	0.72736	7.09829
2013	28	7.03782	0.0227869	0.19866	8.34645	100.3	8.75316	0.489478	6.52189	7.15781	9.3015	105.67	101.15	4.55071	8.61664	9.76398	5522.8	0	3.8	235.9	571.5	40.3	17.5	8.2	28.7	0.687865	7.15781
2013	29	4.62889	0.0176322	0.526065	7.96407	100.9	7.66014	0.649123	4.71644	5.23057	9.46868	108.31	106.01	2.28238	8.44152	6.27207	4635.6	0		36	16.4	3.9	1.5	0.3	4.2	0.503778	5.23057
2013	30	5.92265	0.0319443	0.352042	8.70739	96.6	7.8546	0.468439	4.76217	6.2118	9.58643	106.08	103.34	3.69883	8.34988	10.2159	4229.68	0	68.9	46.3	206.2	18.5	4.5	2.4	15.1	0.633826	6.2118
2013	31	7.22766	0.0389847	0.609796	8.98753	98.3	9.04119	0.307965	5.94325	8.47008	9.52293	101.05	106.18	5.31419	7.79682	9.33881	2432.85	0	59.8	602.1	669	92.4	51	14.1	45.8	0.428755	8.47008
2014	1	4.15732	0.0591535	0.645152	11.8542		9.96791	0.320755	4.80648	4.96354	10.703	100.06	105.46	2.45101	8.52912	12.1777	5059.98	0	0.1	12.2	50	5.4	0.7	0.6	5	0.612953	4.96354
2014	2	5.17048	0.048643	0.274197	10.5044		9.66313	0.1	4.21995	5.73302	10.2693	103.13	106.22	3.14845	8.50833	13.2673	4955.88	0	12.1	58.6	101.4	10.6	3.5	1.7	7.5	0.721921	5.73302
2014	3	8.11976	0.0385167	0.369103	8.86757	91.6	10.2895	0.431755	7.0862	8.39031	9.72001	97.23	106.79	5.81592	8.5702	12.5404	5272.2	0	54.2	1429.9	1670.7	150.7	46.9	28	110	0.726722	8.39031
2014	4	7.19354	0.0316118	0.850362	9.29658	94	9.45419	0.578365	6.4323	7.25007	9.71343	101.44	105.73	4.78415	8.71616	11.2822	6100.69	0	0.6	259.1	938.1	35.9	17.5	10	56.2	0.868637	7.25007
2014	5	7.92045	0.0302746	0.438909	8.99518	93	9.78528	0.390309	6.34807	8.01033	9.93107	103.41	102.15	5.40583	8.46279	7.92138	4735.26	0	52.4	153.9	2186.1	97.1	38.7	19	67.9	0.768216	8.01033
2014	6	7.4696	0.0364064	0.362436	9.90945	96.1	10.2621	0.316934	6.45701	7.29574	10.0354	101.44	100.28	5.02125	8.45848	9.84782	4714.9	0	451.5	2.8	1170.5	67.9	12.1	12.9	58.6	0.776903	7.29574
2014	7	8.16985	0.0403718	0.508068	9.37213	87.3	9.53265	0.538462	6.17736	7.39535	9.77112	104.72	98.88	5.42363	8.59563	6.71076	5407.97	0	587.6	0.1	2733.5	70.4	7.2	15.7	133.4	0.890549	7.39535
2014	8	8.73909	0.0206038	1	9.3542	93.8	9.61843	0.434568	6.45053	8.57644	9.76448	101.93	100.15	5.52903	8.66553	4.92879	5799.51	0	2251	46.6	3343.4	89	52.4	37.9	72.7	0.95669	8.57644
2014	9	4.72295	0.0285714	0.637007	10.8156		10.0676	#DIV/0!	3.08922	5.21548	10.7357	98.77	104.52	2.32239	9.48134	16.6473	13112.7	0	84.1	18.6	2.6	5.1	0.8	0.5	3.8	0.461905	5.21548
2014	10	8.15783	0.0421431	0.459788	9.34982	93.6	11.0835	0.640794	6.97855	8.26629	10.21	102.11	104.68	5.77951	9.34971	15.7678	11495.5	0	1912	1160.4	239	163.9	43.3	19.4	97	0.700141	8.26629
2014	11	6.62989	0.0394019	0.45056	9.05748	94.6	10.601	0.514706	6.28453	7.26221	10.3938	100.5	102.52	4.49536	9.65276	17.4041	15564.7	0	590.1	31	30.1	47.6	10.7	7.2	24.1	0.55708	7.26221
2014	12	8.13617	0.0381644	0.532372	8.72823	92.2	9.94505	0.609984	7.17899	8.37372	9.72887	100.71	103.83	5.83305	9.45004	15.9088	12708.6	0	1394.6	1393.6	465.5	111.6	35.7	32.6	161.5	0.741032	8.37372
2014	13	6.50279	0.0531841	0.532777	8.79261	95.8	10.0881	0.427184	6.40366	7.0176	10.0575	105.88	104.71	4.80893	9.67732	19.3268	15951.7	0	497.1	0.7	20.3	47.5	17.2	24.8	33.1	0.519564	7.0176
2014	14	7.6702	0.025653	0.533568	8.87525	91.4	9.66235	0.324435	6.67929	7.6017	9.72521	102.61	100.91	4.96215	9.71089	17.9656	16496.3	0	2025.2	2.6	12.3	42.3	22.4	21.5	56.8	0.663729	7.6017
2014	15	8.43307	0.0424084	0.263661	8.98238	96.5	10.9925	0.619639	7.5479	8.49738	9.94579	102.42	111.05	6.14868	8.79671	13.834	6612.43	0	101	2263.8	1988.3	154.4	48.2	42	223.5	0.674041	8.49738
2014	16	8.66083	0.0490879	0.400586	8.99987	91.2	10.4613	0.567454	7.83319	8.53721	9.66111	98.86	102.7	6.55933	8.98057	14.7743	7947.19	0	528.6	3329	1732.1	241.5	119.8	64.2	280.3	0.710084	8.53721
2014	17	7.85717	0.0429348	0.326393	9.11094	94	10.2175	0.675165	6.7863	7.95693	9.81374	100.09	101.3	5.85306	9.39909	16.4066	12077.3	0	1729.5	421.6	293.7	146.3	63.9	31.6	106.5	0.538737	7.95693
2014	18	8.0068	0.0282731	0.413488	9.02003	96.1	10.205	0.419014	7.51988	8.03971	9.77689	100.04	101.05	5.51262	9.57913	17.4646	14459.8	0	2634	10.3	188.6	107.5	27.6	44.1	68.7	0.567642	8.03971
2014	19	7.21325	0.0526038	0.323358	9.28264	97.5	11.1245	0.521378	7.18966	7.4793	10.1537	102.43	106.26	5.51986	9.70084	21.2501	16331.4	0	1091.6	0.3	76.9	101.7	22.9	49.3	75.6	0.528357	7.4793
2014	20	7.33589	0.0436264	0.284672	8.74943	91.9	9.65969	0.643034	7.37785	7.37776	9.65227	98.36	106.41	5.55567	9.68049	19.8737	16002.3	0	1166.1	0.2	266.4	74.7	31.3	57.4	95.4	0.517327	7.37776
2014	21	5.22897	0.0575849	0.235275	9.09845	104.9	8.16072	0.326861	5.40762	5.5603	9.76861	111.5	99.27	3.90197	9.73928	22.8969	16971.3	0	155.4			14.7	3.9	8.6	22.3	0.458353	5.5603
2014	22	7.04272	0.0274828	0.271214	8.95551		9.5654	0.423488	5.40762	6.51811	9.81749	102.62	103.08	4.5778	9.43521	16.6029	12521.6	0	503.2	27	256	49.9	17.9	5.4	24.1	0.633403	6.51811
2014	23	8.12412	0.0258776	0.366036	8.3476	95.9	10.2589	0.599565	7.61662	7.88845	9.66453	101.04	102.28	5.52226	9.24452	14.2489	10347.7	0	1526.5	423.2	751.9	125.7	49.9	17.7	56.9	0.668908	7.88845
2014	24	7.03747	0.0183631	0.490603	8.09209	94.1	9.13415	0.440191	6.97307	6.88939	9.42312	103.34	102.32	4.61809	9.51058	16.0841	13501.8	0	403.2	61.5	313.8	52	11.9	9.6	27.8	0.568911	6.88939
2014	25	7.52871	0.0315384	0.39501	7.78661	94.4	9.45834	0.419501	7.35563	7.44366	9.53041	103.07	107.61	5.42451	9.25003	16.6261	10404.8	0	666.1	83.6	743.3	113.3	33.4	24.8	55.4	0.626626	7.44366
2014	26	4.58497	0.0211155	0.41187	4.22194	101	6.82528	0.153846	4.52667	5.49717	9.28082			1.66771	8.60152	7.17969	5439.93	0	0.5	23.7	2.4	2	1.1	0.6	1.7	0.702789	5.49717
2014	27	7.08824	0.0540109	0.639594	9.13958	96.8	9.78075	0.436528	6.58476	7.11192	9.67009	104.75	110.3	5.43895	8.9228	12.7514	7501.07	0	90.9	417.2	539.6	96.1	18.4	23.8	91.8	0.721827	7.11192
2014	28	7.05505	0.0232519	0.213648	8.32116	93.3	8.83008	0.50309	6.49539	7.16789	9.40794	103.91	105.67	4.58088	8.6219	9.33268	5551.93	0	3.5	271.6	564.5	40.7	18.6	8.6	29.7	0.677189	7.16789
2014	29	4.65205	0.0175185	0.602597	8.04138	93.6	7.74211	0.547059	4.68767	5.20675	9.57318	99.24	108.31	2.27213	8.55425	6.10805	5188.74	0		34.9	18.7	4	1.7	0.3	3.8	0.50587	5.20675
2014	30	5.93463	0.0316789	0.376928	8.5484	86.7	7.92012	0.643836	4.73207	6.21241	9.6745	100.11	106.08	3.68135	8.3843	9.81982	4377.78	0	61.8	40.6	224.1	17.8	4.5	2.5	14.8	0.615464	6.21241
2014	31	7.25453	0.0429535	0.637396	9.18006	88.4	9.13491	0.425635	5.96694	8.483	9.62222	101.96	101.05	5.46806	7.68787	8.4537	2181.72	0	76.2	642.3	641.1	105.7	61.3	19.8	50.2	0.408855	8.483
2015	1	4.13677	0.0604491	0.751837	12.1464		10.0439	0.166667	3.34955	4.9229	10.7885	97.54	100.06	2.35138	8.65036	11.92	5712.21	1	0.1	11.1	49.4	4.9	0.6	0.5	4.5	0.601612	4.9229
2015	2	5.20236	0.0464819	0.280786	10.4958		9.71343	#DIV/0!	4.19961	5.73302	10.3511	100.82	103.13	3.08191	8.68944	12.9881	5939.83	1	11.3	59.8	107.3	10	3.2	1.5	7.1	0.746269	5.73302
2015	3	8.12083	0.0383876	0.375502	8.9881	101.4	10.3025	0.461923	7.09593	8.40021	9.80467	97.26	97.23	5.81562	8.71707	12.2778	6106.24	1	54.5	1435	1670.4	147.9	46.4	28.1	113.1	0.731424	8.40021
2015	4	7.13855	0.0314515	0.844061	9.56493	99.5	9.45458	0.52056	6.42946	7.2864	9.78997	94.48	101.44	4.77491	8.61397	11.3939	5508.08	1	0.5	271.4	862.7	33.5	16	10.4	58.6	0.872469	7.2864
2015	5	7.94697	0.0303122	0.465533	9.28925	98.2	9.78872	0.355794	6.35625	8.03492	10.0128	100.3	103.41	5.43547	8.47309	7.92283	4784.27	1	53.2	158.3	2250.8	98.7	41.4	19.3	70	0.756709	8.03492
2015	6	7.60215	0.0360435	0.34626	9.77675	99.4	10.2636	0.343898	6.35355	7.32666	10.1095	99.78	101.44	5.02454	8.67544	9.65753	5857.27	1	467.7	2.7	1403.5	65.6	11.8	12.8	62	0.781393	7.32666
2015	7	8.20166	0.0407107	0.719676	9.34025	100.8	9.55131	0.509456	6.06704	7.49047	9.83541	99.75	104.72	5.44328	8.72983	6.79637	6184.69	1	630.1	0.1	2805.7	69.1	7	15.4	139.8	0.894156	7.49047
2015	8	8.75211	0.0207662	1	9.31843	103.5	9.62137	0.281702	6.32713	8.61809	9.83052	97.44	101.93	5.54244	8.68983	5.38916	5942.16	1	2199.7	21.8	3544.1	88.5	52.1	37.3	77.5	0.956987	8.61809
2015	9	4.71939	0.0291005	0.714974	10.9157		10.1316	0.583333	3.51839	5.23751	10.8171	102.43	98.77	2.29253	9.6822	16.6868	16029.7	1	84.1	19.9	2.1	5	0.7	0.5	3.8	0.475897	5.23751
2015	10	8.17788	0.041317	0.49727	9.44193	99.3	11.1579	0.537338	7.12256	8.2821	10.2935	100.51	102.11	5.76832	9.49967	15.7338	13355.4	1	1952.5	1174	252.2	162.1	42.4	19.3	96.3	0.7004	8.2821
2015	11	6.623	0.0382013	0.504893	8.91382	99.7	10.6663	0.531807	6.35741	7.26697	10.4783	99.85	100.5	4.47164	9.78415	17.4474	17750.1	1	578.1	35.1	31.1	46.3	10.2	6.8	24.3	0.557869	7.26697
2015	12	8.17135	0.0378415	0.571708	8.74088	100.6	9.99905	0.425026	7.24818	8.38943	9.81807	97.84	100.71	5.82511	9.53761	15.8509	13871.7	1	1459.3	1411	496.3	107.6	34.1	32.1	165	0.741065	8.38943
2015	13	6.49391	0.0531034	0.610902	8.82325	100.4	10.1651	0.428571	6.39461	6.96763	10.1427	100.82	105.88	4.81867	9.80297	19.4869	18087.3	1	485	0.6	21.5	47.6	17.7	24.9	33.6	0.511817	6.96763
2015	14	7.67262	0.0257389	0.640772	8.82168	98.8	9.72459	0.272527	6.65651	7.61466	9.82212	99.05	102.61	4.96703	9.88777	17.9738	19688.1	1	2027.2	2.6	12.8	42.2	22.1	21.5	57.7	0.664193	7.61466
2015	15	8.45802	0.0420351	0.270044	8.97979	101.7	11.0509	0.518492	7.53295	8.51005	10.0303	98.29	102.42	6.13881	8.90491	13.6401	7368.08	1	95.1	2346.6	2050.9	151	48.1	40.4	224	0.679463	8.51005
2015	16	8.71064	0.049643	0.530679	8.78222	101.7	10.5187	0.675556	7.81555	8.55845	9.74828	95.85	98.86	6.57382	9.00611	14.575	8152.73	1	531.5	3501	1853.7	238.7	117.5	63.6	296.3	0.711764	8.55845
2015	17	7.90223	0.0419873	0.346488	9.28219	99	10.2938	0.53853	6.7863	7.97216	9.90477	96.32	100.09	5.81084	9.44958	16.4943	12702.8	1	1810.7	420.9	332.9	138.5	60.3	31.1	104	0.561591	7.97216
2015	18	8.00733	0.0282781	0.42695	9.24879	104.6	10.2717	0.45098	7.51634	8.04344	9.86877	101.45	100.04	5.50736	9.65217	17.5305	15555.5	1	2644.8	9.4	188.8	101.6	26.5	43.2	75.2	0.567248	8.04344
2015	19	7.21384	0.0536084	0.334156	9.43773	102	11.1956	0.414894	7.17019	7.47947	10.2349	103.2	102.43	5.54713	9.78838	21.7284	17825.5	1	1088.4	0.3	77.9	103.6	24.4	50.3	78.2	0.523711	7.47947
2015	20	7.32962	0.0423656	0.30252	8.63973	102.2	9.72932	0.538462	7.38901	7.38944	9.73349	98.8	98.36	5.5603	9.81755	20.2433	18353	1	1137.8	0.9	280.7	74.2	31.1	58.3	96.2	0.498688	7.38944
2015	21	5.21494	0.0604519	0.249941	9.14268	101.1	8.21683	0.512195	5.42886	5.57595	9.85109	102.03	111.5	3.93378	9.58895	23.3909	14602.5	1	153.3			15.3	4.1	9.1	22.7	0.444339	5.57595
2015	22	7.05177	0.0273226	0.29142	8.88371		9.66252	0.408451	5.42886	6.53263	9.90898	100.56	102.62	4.5819	9.40148	17.1573	12106.3	1	506.4	22.9	259.7	49.7	17.8	5.6	24.7	0.624755	6.53263
2015	23	8.14404	0.0257794	0.481616	8.39548	99.6	10.3107	0.595027	7.60764	7.91392	9.75388	101.72	101.04	5.52066	9.2327	14.6717	10226.2	1	1552.6	426.3	765.7	124.7	49.6	17.8	57.7	0.666044	7.91392
2015	24	7.07327	0.018711	0.543618	7.74061	100.1	9.25937	0.473214	6.94204	6.97111	9.5249	101.67	103.34	4.6415	9.50966	16.4762	13489.4	1	417.5	61.7	324.1	52.8	12.3	10	28.7	0.562033	6.97111
2015	25	7.53711	0.0322729	0.416383	8.00954	99.1	9.51923	0.409533	7.33816	7.47176	9.63054	100.54	103.07	5.44631	9.34561	16.6835	11448.4	1	659.7	90.6	747.3	115.3	34.5	25.3	56.7	0.624485	7.47176
2015	26	4.61115	0.0237342	0.434697	5.30006	99.9	6.9338	0.583333	4.52872	5.51262	9.41363			1.79176	8.49307	7.21712	4880.82	1	0.5	23.4	0.8	2	1.2	0.6	2.3	0.707674	5.51262
2015	27	7.11216	0.0541253	0.675125	9.51334	101.4	9.79934	0.375	6.5385	7.12028	9.76394	94.72	104.75	5.44631	8.84761	12.8832	6957.71	1	91.9	458.1	543.1	93.5	18.5	24.4	95.5	0.717353	7.12028
2015	28	7.0657	0.023148	0.218688	8.38882	97.7	8.82325	0.422354	6.46816	7.17526	9.50797	100.88	103.91	4.58395	8.52298	9.67179	5029.03	1	3.1	281	577.2	40.6	19.1	8.9	29.4	0.673776	7.17526
2015	29	4.63181	0.0180874	0.612151	7.47394	98.6	7.7903	0.257919	4.65805	5.2832	9.66857	92.73	99.24	2.31254	8.44115	6.37505	4633.89	1		34.1	18.6	4.1	1.8	0.3	4	0.496239	5.2832
2015	30	5.92051	0.0317096	0.393497	8.82118	98.9	7.97652	0.237443	4.70103	6.22752	9.76014	104.92	100.11	3.69138	8.28061	10.0294	3946.61	1	60.8	39.6	226.9	17.3	4.5	2.7	15.6	0.609204	6.22752
2015	31	7.32732	0.0430931	0.625565	9.0275	96.4	9.14043	0.386458	5.98025	8.50611	9.73265	90	101.96	5.51383	7.89547	9.53744	2685.1	1	65.1	698.3	705.1	109.8	66.2	20.6	51.5	0.415994	8.50611
2016	1	3.98341	0.0640687	0.733822	12.3891		10.153	0.257143	4.16247	4.85593	10.8691	85.33	97.54	2.27213	8.83607	11.9221	6877.93	1	0.1	8.5	43.2	4.4	0.5	0.5	4.2	0.576618	4.85593
2016	2	5.28015	0.0446578	0.273195	10.6906		9.79174	0.125	4.25816	5.72554	10.4363	79.9	100.82	3.06339	8.83513	13.008	6871.46	1	13.4	60.9	118.1	9	2.9	1.5	8.3	0.745618	5.72554
2016	3	8.14908	0.0380653	0.503256	8.92044	98.3	10.3757	0.61161	7.29421	8.40237	9.88966	90.58	97.26	5.80453	8.87543	12.3002	7154	1	54.7	1433.3	1753.6	145	45.2	27.7	113.9	0.725902	8.40237
2016	4	7.18425	0.0314717	1	9.6383	99.2	9.47657	0.589286	6.50622	7.30472	9.85476	85.72	94.48	4.76303	8.80602	11.4305	6674.28	1	0.5	273.4	888.9	31.6	14.8	10.4	60.3	0.871157	7.30472
2016	5	7.93031	0.0296141	0.503464	9.59418	96.4	9.80522	0.372452	6.06884	8.04927	10.0911	87.07	100.3	5.45788	8.59444	7.60262	5401.56	1	63.2	169.9	2139.8	98.4	42.9	19.1	74.2	0.730229	8.04927
2016	6	7.64998	0.036441	0.333942	9.91721	95.8	10.01	0.78866	6.4097	7.36074	10.1674	90.03	99.78	4.99789	8.93047	9.4273	7558.79	1	484.6	2.2	1465.6	60.5	10.8	11.6	65.2	0.795108	7.36074
2016	7	8.22073	0.0411536	1	9.46519	91.3	9.60081	0.389037	6.17801	7.51327	9.90184	85.97	99.75	5.45361	8.98015	6.37259	7943.79	1	654.1	0.1	2833	66.9	6.9	15.2	144.6	0.884678	7.51327
2016	8	8.70922	0.0203436	0.90305	9.31913	97.9	9.64122	0.369318	6.55235	8.68823	9.89538	88.14	97.44	5.5326	8.76284	4.54436	6392.22	1	2255.3	29	3127.4	87.1	50.7	36.4	78.6	0.949962	8.68823
2016	9	4.59714	0.0312182	0.885429	11.0096		10.2463	0.333333	3.83068	5.24597	10.9024	98.38	102.43	2.2192	9.68566	17.2026	16085.2	1	81.8	12.1	2.1	4.6	0.6	0.4	3.5	0.475399	5.24597
2016	10	8.15076	0.0407065	0.532347	9.4405	96	11.2566	0.777409	8.09019	8.30748	10.3757	92.84	100.51	5.7446	9.62041	16.1381	15069.2	1	1931.4	1119.6	233.9	158.2	40.9	18.9	94.6	0.707668	8.30748
2016	11	6.623	0.0371527	0.533508	9.05636	98.1	10.7632	0.622807	6.15424	7.27676	10.5592	97.81	99.85	4.43675	9.77222	17.9775	17539.7	1	593.8	25.4	30.5	44.2	9.7	6.6	24	0.55197	7.27676
2016	12	8.13664	0.036768	0.612758	8.51778	94.8	10.1027	0.583893	7.1362	8.39785	9.90339	95.05	97.84	5.78996	9.68213	16.212	16028.6	1	1401.8	1385.9	462	104.9	32.1	30.7	159.3	0.74711	8.39785
2016	13	6.47836	0.0531947	0.656455	8.67495	98.7	10.2685	0.498708	6.38548	6.96168	10.2259	98.76	100.82	4.81867	10.0131	19.6324	22316.7	1	471.5	0.6	21.8	47.5	17.7	24.8	33.8	0.505607	6.96168
2016	14	7.66767	0.0255364	0.644714	8.70447	97.8	9.82547	0.498728	6.6332	7.61914	9.90895	95.39	99.05	4.95583	9.89244	18.2094	19780.2	1	2012.6	2.6	13	41.2	22.1	21.2	57.4	0.662902	7.61914
2016	15	8.45547	0.0416014	0.262021	8.97213	96.1	11.1276	0.586957	7.51777	8.54892	10.114	89.93	98.29	6.12359	9.0118	13.8569	8199.24	1	88.1	2344.6	2065	146	47.1	39.6	223.7	0.684531	8.54892
2016	16	8.69057	0.0494047	0.590931	8.76597	95.7	10.6084	0.541426	7.7976	8.56463	9.82245	91.37	95.85	6.57228	9.15148	14.9309	9428.37	1	542.2	3466	1745.9	228.3	113.8	63.5	309.6	0.710751	8.56463
2016	17	7.84546	0.0418181	0.34444	9.24426	96.6	10.3941	0.450565	6.7863	7.9744	9.98905	96.36	96.32	5.79301	9.61243	16.7588	14949.4	1	1693.5	428.2	296.6	134	59.1	30.7	104.3	0.565679	7.9744
2016	18	7.99064	0.0280213	0.437878	9.29897	101.2	10.3594	0.577035	7.51279	8.04955	9.95773	96.18	101.45	5.50696	9.70931	17.6485	16470.3	1	2602.3	5.9	188.7	100.4	26.6	43.1	76.3	0.556173	8.04955
2016	19	7.21539	0.0540283	0.333418	9.55005	99.6	11.3004	0.70206	7.15033	7.47969	10.3188	98.68	103.2	5.56452	10.0014	21.4028	22057	1	1087.1	0.3	81	104.8	25	51.1	80.1	0.519438	7.47969
2016	20	7.32732	0.0426505	0.350422	8.71863	98.2	9.81562	0.694352	7.40006	7.40616	9.81493	95.25	98.8	5.56873	9.72317	20.2054	16700.1	1	1137.3	1.1	278.6	74.9	31.1	59	97.2	0.492018	7.40616
2016	21	5.18122	0.06146	0.255516	9.06679	99	8.30726	0.807466	5.44966	5.66988	9.93564	97.98	102.03	3.92395	9.8847	23.0477	19627.8	1	149.1			15.5	3.3	8.8	23	0.437751	5.66988
2016	22	7.06133	0.026717	0.291341	9.00531		9.78361	0.373684	5.44966	6.53756	10.0003	99.79	100.56	4.56643	9.42445	17.1362	12387.6	1	510.6	19.6	264.7	48.4	17.4	5.4	25	0.624906	6.53756
2016	23	8.15579	0.0255946	0.66293	8.25463	98.8	10.4023	0.411192	7.59858	7.94222	9.84205	98.66	101.72	5.51745	9.249	14.633	10394.1	1	1558.2	413.4	793.2	121.9	48.9	17.9	60.2	0.663395	7.94222
2016	24	7.08372	0.0185284	0.618987	7.73016	99.4	9.37388	0.486405	6.91002	6.99219	9.62385	97.15	101.67	4.6415	9.45654	16.4935	12791.5	1	430.5	59.7	324.4	50.9	12.3	10.1	30.4	0.556264	6.99219
2016	25	7.55113	0.0328844	0.44263	7.95443	98.6	9.6016	0.496544	7.32038	7.50075	9.72435	96.13	100.54	5.46214	9.35686	16.5313	11578	1	671.9	89.4	756.5	115.5	35	26.2	58.9	0.625473	7.50075
2016	26	4.62399	0.0228771	0.467939	5.0625	99.6	7.04874	0.214286	4.53077	5.52744	9.5207			1.77495	8.68421	7.57159	5908.87	1	0.5	23.1	2.7	1.9	1.2	0.5	2.3	0.70919	5.52744
2016	27	7.11339	0.0545021	0.658943	9.20757	96	9.87301	0.423381	6.48999	7.13202	9.84552	85.04	94.72	5.45147	8.81382	13.1733	6726.56	1	91.9	445	545.4	92.2	19.1	24.7	97.1	0.717506	7.13202
2016	28	7.03931	0.0219568	0.227302	8.39843	95.8	8.88189	0.39315	6.44018	7.18349	9.59358	89.68	100.88	4.53689	8.59479	9.82014	5403.45	1	3.1	267.8	560.6	38.6	18.3	8.4	28.2	0.661526	7.18349
2016	29	4.63957	0.0156779	0.590506	7.74634	98.5	7.85263	0.185185	4.62752	5.31025	9.75857	97.72	92.73	2.17475	8.59008	6.62676	5378.02	1		33.1	18.1	3.6	1.5	0.2	3.5	0.500802	5.31025
2016	30	5.91512	0.0319166	0.441497	9.08042	96.2	8.06104	0.384615	4.66899	6.24456	9.84333	90.89	104.92	3.70623	8.34363	10.0826	4203.3	1	63	40.9	216.2	17.4	4.4	2.7	16.2	0.610336	6.24456
2016	31	7.32139	0.0426417	0.622	9.02941	92.2	9.17468	0.373762	5.96817	8.51359	9.81764	91.19	90	5.52226	8.02744	9.38846	3063.9	1	59.7	723.1	684.9	112.6	68.2	20.1	49.3	0.40922	8.51359
2017	1	3.71601	0.070306	0.733365	12.6651		10.2405	0.714286	3.97387	4.74927	10.9548	88.14	85.33	2.14007	8.70056	12.2862	6006.25	1	0.1	6.2	33.2	3.8	0.5	0.4	3.8	0.552523	4.74927
2017	2	5.358	0.0409556	0.232279	11.0099		9.82818	#DIV/0!	4.26352	5.72554	10.5193	100.29	79.9	2.89037	8.65327	13.4269	5728.84	1	26.3	62.4	119.3	6.6	2.3	1.5	7.6	0.799545	5.72554
2017	3	8.25041	0.0384175	0.410443	9.08584	102.4	10.4346	0.532033	7.26309	8.40619	9.97507	101.8	90.58	5.77455	8.70162	12.6365	6012.65	1	50.4	1504.1	2035.5	140.3	43.7	26.8	111.2	0.794419	8.40619
2017	4	7.21163	0.0313059	1	9.86209	104.9	9.65043	0.548112	6.36609	7.32066	9.92427	93.29	85.72	4.7185	8.73501	11.6451	6216.8	1	0.5	232.4	977.9	28.2	13.1	9.7	61	0.889116	7.32066
2017	5	8.08779	0.02607	0.509615	9.5245	102.4	9.68634	0.382691	6.29118	8.063	10.174	91.48	87.07	5.45959	8.41727	8.08534	4524.54	1	85.2	189.1	2497.4	94.9	43.5	19.5	77.1	0.752246	8.063
2017	6	7.75392	0.0348729	0.346856	9.92787	97.5	10.0609	0.692632	6.48392	7.38436	10.2341	91.21	90.03	4.98018	8.61822	9.89123	5531.53	1	422	1.3	1789.4	56.9	10	11.7	66.8	0.831076	7.38436
2017	7	8.33183	0.0379547	0.571688	9.50623	95.9	9.6121	0.468973	6.28006	7.54597	9.96966	86.8	85.97	5.44242	8.72916	6.68274	6180.56	1	684.4	0.1	3250.8	63.3	6.5	15.1	146.1	0.910913	7.54597
2017	8	8.91063	0.0170102	0.723269	9.36322	102.9	9.67424	0.726628	6.5969	8.70467	9.96203	93.75	88.14	5.52625	8.62804	5.13599	5586.14	1	2819.3	38.1	3703.1	85.5	52.6	35.6	77.6	0.95847	8.70467
2017	9	4.60317	0.031239	0.90025	11.4061		10.3298	#DIV/0!	3.37759	5.25123	10.9851	99.16	98.38	2.18605	9.4668	17.3425	12923.5	1	85.6	10.2	2.1	4.3	0.6	0.4	3.6	0.467181	5.25123
2017	10	8.19168	0.0402176	0.73893	9.439	104.5	11.3606	0.351648	7.12362	8.32649	10.4638	105.52	92.84	5.7167	9.30977	16.3863	11045.4	1	1892.6	1295.5	318.1	151.4	36.8	18.2	97.5	0.731473	8.32649
2017	11	6.3632	0.041694	0.749488	9.1275	103.9	10.8545	0.495327	6.31489	7.27566	10.6465	101.98	97.81	4.41401	9.51783	18.0022	13600	1	444.9	41.9	23	42.9	9.3	6.6	23.8	0.493261	7.27566
2017	12	8.29896	0.0365201	0.778955	8.55774	105.5	10.2043	0.495	7.18536	8.41274	9.99256	103.96	95.05	5.76425	9.42956	16.394	12451	1	1647.5	1644.5	610.7	100.7	32.4	29.7	155.9	0.839011	8.41274
2017	13	6.18867	0.0750662	1	9.08258	102.9	10.3792	0.551724	6.37627	6.97054	10.3105	102.1	98.76	4.75617	9.56367	19.7886	14238	1	393.2	0.1	11.4	44.4	16.5	23	32.5	0.537791	6.97054
2017	14	7.70603	0.0239425	0.749748	8.71638	104.7	9.9038	0.29932	6.60934	7.62041	10.0002	101.83	95.39	4.90527	9.7017	18.2485	16345.4	1	2126.1	3.1	15.4	38.1	20.5	20.3	56	0.671508	7.62041
2017	15	8.58938	0.0396118	0.278074	9.06135	101	11.1932	0.637106	7.50236	8.5547	10.201	100.48	89.93	6.08677	8.87906	14.1191	7180.02	1	90.1	2495.1	2662.2	139.2	45.2	38.3	217.2	0.761231	8.5547
2017	16	8.78327	0.0479688	0.574501	8.89423	100.7	10.7044	0.479551	7.77931	8.57047	9.91195	103.8	91.37	6.56061	9.03455	15.0742	8387.9	1	485.2	3705.2	2170.1	220	108.1	58.3	320.3	0.740886	8.57047
2017	17	7.9537	0.0399568	0.334518	9.34567	102.5	10.4767	0.502436	6.7863	7.97906	10.0756	102.39	96.36	5.76174	9.48163	16.7432	13116.6	1	1927.2	426.9	356.7	128.2	54.6	30.1	105	0.609972	7.97906
2017	18	8.0306	0.0294761	0.502239	9.39575	104.1	10.4313	0.542693	7.50922	8.05386	10.0477	101.72	96.18	5.50248	9.59733	17.7032	14725.5	1	2740.4	9.6	199.2	97.9	26	42	79.3	0.598282	8.05386
2017	19	7.09722	0.0610999	0.378465	9.69687	102.3	11.4043	0.533569	7.13007	7.48133	10.4044	100.47	98.68	5.55412	9.7088	21.5572	16461.8	1	1046.3	0.1	54.6	103.6	24.8	50.7	79.2	0.513235	7.48133
2017	20	7.22293	0.0441883	0.376347	8.71445	103	9.82678	0.683673	7.41098	7.42052	9.89872	100.58	95.25	5.57519	9.75092	20.0794	17170.1	1	1019.8	0.5	271.6	76	31	58.4	98.3	0.477914	7.42052
2017	21	4.92798	0.0724556	0.265422	9.41585	101.6	8.40347	0.727273	5.47004	5.66746	10.0236	100.81	97.98	3.93964	9.87302	23.0041	19399.7	1	123.2			15.6	3.4	9	23.4	0.398224	5.66746
2017	22	6.98462	0.0285962	0.305913	9.13603		9.8743	0.642857	5.47004	6.5429	10.0922	100.84	99.79	4.55913	9.38326	16.9655	11887.7	1	487	9.8	252.6	47.2	16.9	5.5	25.8	0.608067	6.5429
2017	23	8.15734	0.0252742	0.738442	8.4976	102.5	10.5181	0.393519	7.58944	7.96315	9.93207	102.4	98.66	5.48894	9.21728	14.5373	10069.6	1	1473.7	251.6	1068	117	47.1	17.6	60.2	0.657128	7.96315
2017	24	7.1248	0.0169099	0.764943	8.09331	99.3	9.51346	0.426966	6.87695	7.0158	9.72338	101.07	97.15	4.56122	9.42165	16.3933	12352.9	1	448.8	41.2	441.2	46.5	11.5	9.2	28.4	0.539421	7.0158
2017	25	7.51937	0.0341491	0.586419	8.12667	102.1	9.70359	0.427518	7.30228	7.5237	9.81729	96.03	96.13	5.44631	9.3486	16.5127	11482.7	1	529.2	73.7	912.9	112.9	34.7	26.2	58.1	0.613948	7.5237
2017	26	4.66814	0.021645	0.527478	5.57695	99.8	7.17848	0.230769	4.53281	5.56529	9.64584			1.70475	8.6337	7.51097	5617.81	1	0.5	21.9	3	1.8	1	0.3	2.3	0.730421	5.56529
2017	27	7.08523	0.0571126	0.511647	9.24239	104.1	9.99419	0.520737	6.43901	7.14132	9.93475	102.98	85.04	5.44717	8.97931	13.0742	7937.16	1	80.6	406.4	551.1	90	18.6	24.3	99.2	0.742981	7.14132
2017	28	7.00841	0.0225213	0.25803	8.59719	105.7	8.9173	0.513583	6.41139	7.19399	9.68103	105.04	89.68	4.43675	8.64982	9.6782	5709.14	1	2.9	269.7	576.7	34.1	15.6	7.6	27.2	0.705544	7.19399
2017	29	4.62986	0.0156672	0.649656	7.96743	100.8	7.87277	0.408088	4.59603	5.33078	9.85225	98.6	97.72	2.16332	8.57651	6.45098	5305.55	1		42.3	12.2	3.5	1.5	0.2	3.5	0.508914	5.33078
2017	30	5.91377	0.0360233	0.467104	9.128	103.7	8.14426	0.350575	4.63589	6.23735	9.93119	102.03	90.89	3.70868	8.38628	10.1213	4386.48	1	68.8	37.8	214.9	17.4	4.3	2.8	16.3	0.637913	6.23735
2017	31	7.30297	0.0425854	0.694733	9.45796	101.1	9.29486	0.211806	6.06029	8.50761	9.90224	102.53	91.19	5.52426	7.82377	9.23721	2499.32	1	65.5	612.6	772.6	109.6	64.9	20.4	55.8	0.389995	8.50761
2018	1	3.5293	0.0703276	0.880376	12.6754		10.3196	0.6	3.9912	4.69775	11.0407	107.93	88.14	1.98787	8.62876	11.8279	5590.12	1	0.1	5.3	27.1	3	0.4	0.4	3.5	0.535645	4.69775
2018	2	5.34568	0.0393664	0.219334	10.9863		9.84212	0.5	4.07838	5.71933	10.5842	109.75	100.29	2.82731	8.78409	13.0328	6529.53	1	37.4	57.1	110.6	5.6	2	1.3	8	0.815747	5.71933
2018	3	8.21633	0.038111	0.424842	9.09406	108.4	10.4916	0.360862	7.20413	8.41012	10.0624	103.09	101.8	5.74428	8.69309	12.1777	5961.58	1	52.5	1450.7	1941.2	114.5	23.9	24	150	0.797685	8.41012
2018	4	7.23013	0.0308281	1	9.7713	105.4	9.73021	0.293622	6.4599	7.32561	9.99835	112.72	93.29	4.69684	8.67473	11.3681	5853.1	1	0.6	228.6	981.6	25.3	11.6	9	63.8	0.882398	7.32561
2018	5	8.17563	0.0252377	0.631158	9.60504	107.4	9.75784	0.39924	6.4603	8.06981	10.2533	109.68	91.48	5.40583	8.57722	7.82218	5309.33	1	121.9	202.3	2700	86.1	40.8	18.4	77.2	0.769472	8.06981
2018	6	7.69275	0.0344655	0.377608	9.88988	105.7	10.1392	0.683027	6.52321	7.38975	10.2989	105.18	91.21	4.97673	8.69404	9.42662	5967.23	1	418	1.4	1662.8	54.8	10	11.8	68.4	0.828124	7.38975
2018	7	8.19773	0.0375438	0.622013	9.41813	107.9	9.62077	0.738636	6.31008	7.54597	10.0344	112.48	86.8	5.43066	8.89959	6.4939	7328.94	1	646.3	0	2799.9	58.4	6.3	14	149.6	0.920867	7.54597
2018	8	8.92356	0.0167379	0.82454	9.47239	105.3	9.70269	0.650782	6.43756	8.71925	10.0313	107.94	93.75	5.5037	8.81273	5.12923	6719.22	1	2685.5	36.2	3982.2	83.6	49.5	34.7	77.9	0.968732	8.71925
2018	9	4.6415	0.0297556	1	11.194		10.3945	0.571429	4.73453	5.25123	11.0695	99.86	99.16	2.12823	9.51477	17.2848	13558.6	1	88	13	1.3	3.8	0.6	0.3	3.8	0.460149	5.25123
2018	10	8.2053	0.0388952	0.863049	9.30232	109.3	11.436	0.534211	7.81051	8.33802	10.5479	98.34	105.52	5.67846	9.35659	16.1821	11574.9	1	1958	1289.1	300	145.6	34	17.2	95.7	0.728159	8.33802
2018	11	6.39543	0.0393187	0.831244	9.17281	105.2	10.9366	0.366864	6.25656	7.27295	10.7329	96.94	101.98	4.35414	9.58618	17.9234	14562.1	1	477.4	35.8	20.6	40.1	8.6	6.1	22.9	0.493102	7.27295
2018	12	8.29587	0.0355486	0.842765	8.8107	108.3	10.3092	0.457706	7.17245	8.42031	10.0851	96.92	103.96	5.74236	9.43484	16.2466	12517	1	1681.2	1607.5	595.6	95.6	28.2	27.9	160.1	0.834137	8.42031
2018	13	6.2118	0.0701832	1	8.92034	107.1	10.4858	0.392405	6.36697	6.98952	10.3934	101.16	102.1	4.70682	9.57815	19.393	14445.7	1	398.3	0.1	12.6	41.9	15.5	21.9	31.4	0.528435	6.98952
2018	14	7.69198	0.022175	0.835575	8.87933	103.8	9.99811	0.316384	6.58489	7.61678	10.0891	97.32	101.83	4.81381	9.62744	18.1746	15175.5	1	2092.2	3.2	15.7	34	18.5	17.9	52.9	0.669805	7.61678
2018	15	8.57913	0.0379442	0.306366	8.94434	112.3	11.2446	0.41565	7.4867	8.56331	10.2821	103.17	100.48	6.04097	8.95256	13.8332	7727.62	1	98.6	2471.7	2607.2	130.7	42.1	35.6	211.9	0.758775	8.56331
2018	16	8.80221	0.0468634	0.648056	8.92672	109.4	10.7801	0.271404	7.76069	8.57333	9.99714	100.78	103.8	6.54074	8.97334	15.1012	7889.94	1	501.4	3602.9	2351.4	201.7	96.3	57.4	337.3	0.737726	8.57333
2018	17	7.95138	0.037194	0.315453	9.47037	103.9	10.5807	0.557621	6.7863	7.98341	10.1587	94.27	102.39	5.68968	9.32473	16.6446	11211.9	1	1965.6	410.4	323.4	113.1	46	29.1	107.7	0.609463	7.98341
2018	18	8.01397	0.0299096	0.601253	9.3161	106.4	10.503	0.504792	7.50564	8.05959	10.1362	99.49	101.72	5.49141	9.47755	17.6511	13063.1	1	2674	8	202.8	94.1	25.5	41.6	81.4	0.585358	8.05959
2018	19	7.08465	0.0540496	0.411862	9.56312	104.8	11.4853	0.691606	7.1094	7.48167	10.486	100.99	100.47	5.44372	9.70185	21.4865	16347.8	1	1032.1	0.2	54.5	88.6	27	44.9	70.8	0.502641	7.48167
2018	20	7.22461	0.0426964	0.392946	8.70282	106.7	9.92096	0.433333	7.42179	7.44243	9.97511	102.54	100.58	5.54126	9.52055	19.611	13637.1	1	1016.2	0.5	273.4	73.8	30	56	95.3	0.469175	7.44243
2018	21	4.99111	0.0678917	0.284612	9.73238	106.6	8.48303	0.65625	5.49001	5.6716	10.1096	99.31	100.81	3.8795	9.78201	22.3319	17712.2	1	130.7			14.8	3.1	8.6	21.8	0.401319	5.6716
2018	22	6.98407	0.0278334	0.32133	9.19054		9.92148	0.352113	5.49001	6.54664	10.1806	101.84	100.84	4.53475	9.30968	16.9202	11044.4	1	486.9	8.2	251.3	45.9	16.6	5.3	25.4	0.602598	6.54664
2018	23	8.15872	0.024461	0.843226	8.61237	107	10.6134	0.390496	7.58021	7.98361	10.0195	99.88	102.4	5.46044	9.26987	14.0759	10613.4	1	1478.6	247.3	1066.3	112.1	45.4	17.4	60.3	0.651628	7.98361
2018	24	6.96574	0.0163405	0.899829	8.0302	103.9	9.60282	0.386986	6.84274	7.03192	9.82175	103.28	101.07	4.49424	9.37683	16.2686	11811.5	1	420.7	33.2	259	40.1	10.6	8.9	29.8	0.500292	7.03192
2018	25	7.5286	0.0315493	0.684884	8.20534	108.5	9.7915	0.374545	7.28385	7.54861	9.90769	104.71	96.03	5.38174	9.32053	16.0813	11165	1	527.7	74.3	926	105	31.3	24.6	56.5	0.605822	7.54861
2018	26	4.64823	0.0192308	0.643092	5.72132	100	7.29819	0.2	4.53486	5.57784	9.75766			1.64866	8.74651	8.12245	6288.7	1	0.5	19.5	3.4	1.5	0.9	0.4	2.4	0.683062	5.57784
2018	27	7.11151	0.0561232	0.771319	9.47276	108	10.1039	0.277487	6.3853	7.1507	10.0225	105.62	102.98	5.43634	8.81633	12.8243	6743.45	1	80.7	401.3	584.2	88.9	17.9	24.1	98.7	0.734784	7.1507
2018	28	7.04873	0.0220479	0.29005	8.39849	108.3	9.01749	0.310209	6.38175	7.19856	9.76929	104.53	105.04	4.42125	8.73264	9.4501	6202.09	1	2.5	280.5	590	33.2	15.5	7.6	26.9	0.701002	7.19856
2018	29	4.6357	0.0148932	0.668745	8.21947	105.8	7.9604	0.173077	4.56351	5.36598	9.94065	103.8	98.6	2.11626	8.72409	6.78414	6149.28	1		42.6	11.5	3.5	1.4	0.2	3.3	0.504755	5.36598
2018	30	5.97279	0.0329727	0.496948	8.65693	108	8.21749	0.432432	4.60166	6.26035	10.0168	104.49	102.03	3.64806	8.40634	9.79189	4475.35	1	66.6	41.6	234.6	16.4	4.1	2.8	15.2	0.631719	6.26035
2018	31	7.31602	0.0420175	0.794427	9.30906	111.9	9.40912	0.327078	6.11992	8.49362	9.97582	98.52	102.53	5.54126	7.90009	8.86872	2697.53	1	72.7	571.9	827.6	109.9	65.1	20.9	59.1	0.365733	8.49362
2019	1	3.36038	0.0699774	1	12.6857		10.4737	0.4	3.74668	4.81478	10.2726	99.02	107.93	1.82455	8.49622	12.1707	4896.24	1	0.1	4.4	22.8	2.2	0.3	0.3	3.3	0.524831	4.69318
2019	2	5.40852	0.0394833	0.248702	10.9626		9.55423	1	4.06526	4.30801	10.1188	97.6	109.75	2.78501	8.6194	13.4819	5538.06	1	42.9	60.5	115.2	5.3	1.9	1.2	7.8	0.826956	5.71966
2019	3	8.22663	0.0365561	0.50416	9.10227	101.8	10.4661	0.43447	7.19894	4.00939	9.64037	99.07	103.09	5.69474	8.58448	12.4957	5347.99	1	48.7	1462.6	1986.6	106.5	23.4	22.2	145.2	0.795455	8.40787
2019	4	7.21656	0.030757	1	9.68052	99.7	9.74254	-0.773767	6.59489	3.7637	9.46517	108.07	112.72	4.68583	8.58949	11.5727	5374.86	1	1.8	226.2	939.4	22.6	10.2	8.5	67.1	0.887016	7.326
2019	5	8.20317	0.0245808	1	9.68558	102.8	9.75339	0.447148	6.2891	3.5837	9.63448	100.43	109.68	5.38633	8.50721	8.1123	4950.34	1	136.2	182.7	2722.3	83.5	38.5	18.4	78.1	0.76843	8.07066
2019	6	7.79565	0.0331745	0.446557	9.85189	103.3	10.123	0.778459	6.55848	3.65411	9.68709	101.36	105.18	4.94093	8.81228	10.0555	6716.23	1	434.8	1.4	1884.4	51.2	9.5	11.2	68	0.827275	7.39584
2019	7	8.26305	0.0371254	1	9.33003	104.5	9.36963	0.593939	6.35737	3.44093	9.61153	101.63	112.48	5.42539	8.8929	7.15941	7280.13	1	657.2	1.1	3045.3	53.3	5.9	13.2	154.7	0.922807	7.5546
2019	8	8.92306	0.0151184	1	9.58156	103.8	9.51876	0.147774	6.52096	3.7335	9.61461	98.84	107.94	5.40852	8.89608	5.73068	7303.28	1	2663.5	20.4	3939.8	73	44.1	30.6	75.6	0.970752	8.72869
2019	9	4.56331	0.0286917	1	10.9818		10.5494	-0.285714	3.94826	4.29038	10.4102	102.26	99.86	2.0149	9.5094	17.0958	13485.9	1	88	5.8	1.1	3.1	0.4	0.3	3.7	0.44912	5.25123
2019	10	8.21776	0.0384543	1	9.16564	102.3	11.5092	0.410526	6.53319	4.03432	10.029	96.19	98.34	5.65669	9.12854	16.1825	9214.52	1	1959.6	1317.5	311.1	141.1	32.3	17	95.9	0.723067	8.34412
2019	11	6.38368	0.0362573	1	9.21812	101.1	11.0405	-1.09467	6.0084	4.25253	10.3048	94.5	96.94	4.28359	9.66761	17.8107	15797.5	1	462.1	32.4	32.3	35.4	7.8	5.9	23.4	0.488798	7.24808
2019	12	8.30746	0.033933	1	9.06365	100.5	10.5217	-0.110081	7.30833	3.95434	9.64316	98.92	96.92	5.69709	9.16661	16.3096	9572.14	1	1630	1656.9	642.8	88	26.2	26.9	157	0.829765	8.42963
2019	13	6.20233	0.0664666	1	8.75809	98.2	10.6548	-0.556962	6.35824	4.2096	9.88167	98.85	101.16	4.66627	9.63813	19.4953	15338.6	1	388.8	0	13.4	39.9	14.9	20.8	30.7	0.514225	6.98175
2019	14	7.67671	0.0209375	1	9.04229	102.7	10.1169	-1.26177	6.55219	3.60761	9.66753	96.62	97.32	4.75014	9.69089	18.2371	16169.6	1	2048.3	3	19.8	30.6	16	16.2	52.8	0.663823	7.61879
2019	15	8.58616	0.0361563	0.323105	8.82733	102.2	11.1714	-0.362805	7.41011	3.87567	9.78558	98.95	103.17	5.97964	8.78586	14.1117	6541.08	1	100.7	2552.9	2536.5	119.2	37.9	33	205.3	0.760333	8.57005
2019	16	8.80918	0.0453106	1	8.95922	101.1	10.9015	0.169521	7.7308	3.58952	9.62666	99.85	100.78	6.50234	8.79884	15.2503	6626.57	1	512.5	3741.8	2247.4	190	89.7	55.3	331.7	0.729543	8.5809
2019	17	7.91022	0.0350439	0.359659	9.59508	102.4	10.7327	-0.328996	6.78645	3.63724	9.70448	101.82	94.27	5.61276	9.16584	16.6998	9564.78	1	1877.1	390.7	307.2	104.7	42.9	26.7	99.6	0.589644	7.99598
2019	18	7.99793	0.0281922	0.712921	9.23644	99.4	10.5904	-0.594249	7.40494	3.66615	9.64179	98.9	99.49	5.43372	9.55794	17.5843	14156.7	1	2611.5	7.5	220.3	83.8	23	37.6	84.5	0.568326	8.06341
2019	19	7.12351	0.0518199	0.43564	9.42936	100.3	11.5868	0.735401	7.17326	3.7062	9.84259	98.29	100.99	5.41965	9.81712	21.9198	18345.2	1	1075.1	0.2	55.6	86.3	26.4	43.3	69.8	0.495846	7.48065
2019	20	7.19444	0.0420757	0.432954	8.6912	102.3	9.96351	-0.653333	7.19669	3.35352	9.52338	94.16	102.54	5.52943	9.62365	19.7866	15118.1	1	992	0.5	261.2	72.8	29.5	55.1	94.6	0.458659	7.44606
2019	21	4.97673	0.0684709	0.286711	10.0489	101.5	8.57715	0.875	5.41492	3.76057	9.62332	99.21	99.31	3.83514	9.76842	23.2341	17473.1	1	126.5			13.9	3	8.2	21.2	0.403135	5.67195
2019	22	6.98026	0.027229	0.427822	9.24505		10.0692	-0.0985915	6.01601	3.03752	9.62465	99.51	101.84	4.51196	9.31199	16.889	11069.9	1	487	6.9	249.5	44.1	16	5.3	25.7	0.597573	6.54779
2019	23	8.16009	0.0229857	1	8.72713	103	10.7497	0.330579	7.44775	3.41696	9.59357	99.78	99.88	5.40627	9.25331	14.1453	10439	1	1469.8	246.2	1062.1	103.5	41.4	15.8	62.1	0.647818	7.99095
2019	24	6.95769	0.0151781	1	7.96709	103.9	9.72731	0.517123	7.02431	3.04701	9.28325	104.01	103.28	4.42125	9.42813	16.3304	12433.3	1	423.8	33	232.3	35.9	9.7	7.9	29.7	0.494272	7.05099
2019	25	7.53369	0.0293995	1	8.284	101.7	10.0529	-4.70545	7.32539	3.32166	9.3845	103.83	104.71	5.31812	9.16071	16.673	9515.81	1	534	71.9	920	98.5	28.2	23.4	53.9	0.600355	7.56138
2019	26	4.64343	0.0176796	1	5.8657	100	7.4371	0.4	4.55671	4.62114	9.46893			1.56862	8.71985	8.19994	6123.26	1	0.4	19.2	2.6	1.5	0.7	0.4	2.3	0.680663	5.62004
2019	27	7.11566	0.0490066	1	9.70313	101	10.1579	-0.688482	6.7027	3.4373	9.41944	99.41	105.62	5.31074	8.90082	12.8199	7338.02	1	80.4	382	609.6	80.4	17.4	23.1	81.6	0.725757	7.15867
2019	28	7.05841	0.0211139	0.324767	8.19979	98.3	9.07318	0.772251	6.46953	3.54625	9.17252	100.7	104.53	4.39321	8.71012	9.5064	6063.95	1	2.1	281.1	594.1	31.7	15	7.9	26.4	0.673635	7.19211
2019	29	4.65871	0.0112014	1	8.4715	100.5	7.99495	-0.346154	4.75014	3.65154	9.35005	101.1	103.8	1.82455	8.66234	6.73579	5781.07	1		40.3	14.2	2.6	1	0.2	2.4	0.506233	5.3627
2019	30	5.92211	0.0333044	1	8.18586	105.8	8.22911	0.804054	4.75237	3.8435	9.46175	97.06	104.49	3.64806	8.38046	9.89926	4361.01	1	55.1	34.6	230.5	16.2	4	2.7	15.5	0.587511	6.28842
2019	31	7.33113	0.0417828	1	9.16016	101	9.51761	0.231903	6.41895	4.38686	9.48202	102.06	98.52	5.55218	7.84219	9.50492	2545.78	1	51.6	576	858.4	109.5	64.5	22.7	61.1	0.357147	8.50914
